# Supplementary material for: Factors associated with handwashing behaviour among rural schoolchildren: a cross-sectional study in Georgia, 2024
Source: PeerJ. 2026 Jul 14;14:e21502. doi: 10.7717/peerj.21502 (PMC13378461; doi:10.7717/peerj.21502)
Supplement: Supplemental Information 2 — Excel workbook containing de-identified student survey data (participant-level dataset) and the questionnaire items used to generate the dataset. No direct identifiers are included. [file peerj-14-21502-s002.xlsx]

## Sheet: DataBase Students Questionnaire
Questionnaire Number	A1. Region	A2.Municipality	A3.School	1.Student’s Name/Surname: (Serial Number)	2.Gender	3.Age	4. Grade Level	5. Do you have complete information about handwashing?	6. Is handwashing important during the day?	7.Do you receive information about safe water, sanitation, and hygiene at school?	8. Explain what proper toilet hygiene means. --------	9. On average, how often do you wash your hands with soap and water per day?	When do you usually wash your hands? (Check all that apply)	When do you usually wash your hands? (Check all that apply)	When do you usually wash your hands? (Check all that apply)	When do you usually wash your hands? (Check all that apply)	When do you usually wash your hands? (Check all that apply)	When do you usually wash your hands? (Check all that apply)	When do you usually wash your hands? (Check all that apply)	When do you usually wash your hands? (Check all that apply)	When do you usually wash your hands? (Check all that apply)	When do you usually wash your hands? (Check all that apply)	When do you usually wash your hands? (Check all that apply)	11. Is there running water at the school?	12. Is there soap available for handwashing?	13. Are you able to wash your hands at school?	14.Which of the following prevents you from washing your hands?	14.Which of the following prevents you from washing your hands?	14.Which of the following prevents you from washing your hands?	14. Which of the following prevents you from washing your hands?	14. Which of the following prevents you from washing your hands?	14.Which of the following prevents you from washing your hands?	14. Which of the following prevents you from washing your hands?	14.Which of the following prevents you from washing your hands?	14.Which of the following prevents you from washing your hands?	14.Which of the following prevents you from washing your hands?	15. Do you have to wait in line for the toilet?	16.Are the toilets clean and well-maintained?	17.Are the toilets separate for girls and boys?	18.Is the toilet area safe and comfortable?	19.What problems does the toilet area have?	20.During the past 12 months, while attending school, have you experienced diarrhea?	21.During the past 3 months, while attending school, have you experienced diarrhea?	22. Have you received any school-based educational training related to sanitation and hygiene?	23. If you have received such training, how do you think WASH (Water, Sanitation, and Hygiene in schools) education has influenced your behaviors and practices?	24.What do you use to wash your hands?	25.What do you use to brush your teeth?	26.What do you use for anal hygiene?	In your opinion, what are the important purposes of hygiene from the following? (Please select all that apply)
NN	A1	A2	A3	Q1	Q2	Q3	Q4	Q5	Q6	Q7	Q8	Q9	Q10.1	Q10.2	Q10.3	Q10.4	Q10.5	Q10.6	Q10.7	Q10.8	Q10.9	Q10.10	Q10.11	Q11	Q12	Q13	Q14.1	Q14.2	Q14.3	Q14.4	Q14.5	Q14.6	Q14.7	Q14.8	Q14.9	Q14.10	Q15	Q16	Q17	Q18	Q19	Q20	Q21	Q22	Q23	Q24	Q25	Q26	Q27.1
1	Achara	Khelvachauri	Charnauli Village Public School		Male	14	Primary	1	1	2		3	1	2	3	4	5	6	7	8	9			2	10	2		2									2	3	1	2	2	1	1	3	2	1	1	1	1
2	Achara	Khelvachauri	Charnauli Village Public School		Female	12	7th Grade	1	1	1	There should be liquid soap, and the floor and sink should be clean and well-maintained.	2	1	2	3	4	5	6		8				2	8	1		2									3	3	1	2	1	1	1	3	3	1	1	1	1
3	Achara	Khelvachauri	Charnauli Village Public School		Female	12	7th Grade	1	1	1	It should be clean, and there should be paper and soap.	2	1	2	3	4	5	6		8				2	9	1		2									3	2	1	2	2	1	1	3	3	1	1	1	1
4	Achara	Khelvachauri	Charnauli Village Public School		Female	12	7th Grade	1	1	1	It should be clean, and there should be paper and soap.	3	1	2	3	4		6	7					1	8	2		2									3	3	1	1	5	5	1	4	4	1	1	1	1
5	Achara	Khelvachauri	Charnauli Village Public School		Female	13	8th Grade	1	6	1	The floor should be clean and well-maintained.	2	1	2	3	4	5	6		8				2	8	1		2									3	3	1	2	2	1	1	3	3	1	1	1	1
6	Achara	Khelvachauri	Charnauli Village Public School		Female	13	8th Grade	1	1	1	It should be well-maintained, with paper, soap, and hand towels available.	2	1	2	3	4	5	6		8				2	8	2		2									2	3	1	2	2	2	2	3	3	1	2	1	1
7	Achara	Khelvachauri	Charnauli Village Public School		Female	13	8th Grade	1	1	1	It should be well-maintained, with paper, soap, and hand towels available.	1	1	2	3	4		6	7					2	9	2			3								2	3	1	2	2	1	1	1	1	1	4	5	1
8	Achara	Khelvachauri	Charnauli Village Public School		Male	13	8th Grade	1	1	1	It should be well-maintained, with paper, soap, and hand towels available.	1	1	2	3	4	5	6	7	8				2	10	2			3			6	7				3	3	1	2	1	1	1	1	2	1	1	1	1
9	Achara	Khelvachauri	Charnauli Village Public School		Male	13	8th Grade	1	1	1	The floor should be clean and well-maintained.	2	1	2		4		6		8				2	10	1											3	3	1	2	1	1	1			2	1	1	1
10	Achara	Khelvachauri	Charnauli Village Public School		Female	13	8th Grade	1	1	1		3								8				1	8	1											3	3	1	1	2	2	2			1	1	1	1
11	Achara	Khelvachauri	Charnauli Village Public School		Female	14	Primary	2	1	1	Frequent disinfection	3	1	2	3	4	5		7					3	10	2										10	2	3	1	1	2		1	4	4	1	1	1	1
12	Achara	Khelvachauri	Charnauli Village Public School		Female	15	Primary	1	1	5	Frequent disinfection	5											11	2	7	2										10	2	1	1	2	2	4	1	1	2	1	1	1	1
13	Achara	Khelvachauri	Charnauli Village Public School		Male	15	Primary	1	1	1	Hand Wash	1	1	2	3	4	5	6	7	8	9			1	7	1	1										2	1	1	1	2	1	1	1	4	1	1	1	1
14	Achara	Khelvachauri	Charnauli Village Public School		Male	12	7th Grade	1	1	1	It should be well-maintained, with paper, soap, and hand towels available.	2	1	2	3	4	5		7	8				2	10	1			3								3	2	1	2	1	1	1	2	2	1	1	1
15	Achara	Khelvachauri	Charnauli Village Public School		Male	15	Primary	1	1	5	Hand Wash	1	1	2	3	4	5							1	9	1		2									3	2	1	1	1	1	1	3	4	2	1	2	1
16	Achara	Khelvachauri	Charnauli Village Public School		Male	13	7th Grade	1	1	1														3	10	1		2	3								3	3	1	2	1	1	1	1	1	2	2	1	1
17	Achara	Khelvachauri	Charnauli Village Public School		Female	16	10th Grade	1	1	1		5	1	2	3	4	5	6	7	8				2	9	1									9		2	3	1	1	2	2	4	2	4	1	1	1	1
18	Achara	Khelvachauri	Charnauli Village Public School		Male	15	Primary	1	1	1	Frequent disinfection	1	1	2		4	5	6		8				1	9	1							7				3	3	1	2		4	1	4	1	1	1	2	1
19	Achara	Khelvachauri	Charnauli Village Public School		Female	16	10th Grade	1	1	1	Frequent disinfection	3	1	2	3	4	5	6	7	8	9			2	8	2		2	3			6	7				3	2	1	2	2	1	1	2	2	1	1	5	1
20	Achara	Khelvachauri	Charnauli Village Public School		Female	15	9th Grade	1	1	1	Cleanliness	1	1	2	3	4		6	7	8				2	8	1					5						2	2	1	2	2	1	1	2	2	1	1	1	1
21	Achara	Khelvachauri	Charnauli Village Public School		Male	15	9th Grade	1	1	2		2	1	2	3	4			7	8				4	7	1					5						2	4	4	2	1	1	1	3	3	1	1	5	1
22	Achara	Khelvachauri	Charnauli Village Public School		Female	12	6th Grade	1	1	1	Clean and well-maintained	3	1	2	3	4	5	6	7	8				2	9	2			3			6	7				2	2	1	2	2	1	1	1	1	1	4	5	1
23	Achara	Khelvachauri	Charnauli Village Public School		Male	15	9th Grade	1	1	5	Clean and well-maintained	1	1	2	3			6	7	8				2	7	1									9		2	1	1	1	1	2	1	1	1	1	2	1	1
24	Achara	Khelvachauri	Charnauli Village Public School		Female	12	6th Grade	1	1	1	It should be well-maintained, with paper, soap, and hand towels available.	4	1	2	3			6						3	10	3		2					7				3	3	1	1	5	1	1	4	4	1	1	1	1
25	Achara	Khelvachauri	Charnauli Village Public School		Female	13	7th Grade	1	1	1	Cleanliness	3	1	2	3	4	5	6	7	8				2	7	1										10	3	1	1	1	3	1	1	3	3	1	2	1	1
26	Achara	Khelvachauri	Charnauli Village Public School		Female	12	6th Grade	1	1	2	Cleanliness and hygiene supplies	3	1	2	3	4	5	6	7	8	9			1	8	1									9		3	1	2	1	2	1	1	3	2	1	2	1	1
27	Achara	Khelvachauri	Charnauli Village Public School		Female	13	7th Grade	1	1	1	Cleanliness and hygiene supplies	3		2										1	9	1											2	2	1	4	5	1	1	3	5	1	1	1	1
28	Achara	Khelvachauri	Charnauli Village Public School		Female	13	7th Grade	1	1	1	Cleanliness and hygiene supplies	4		2	3	4	5			8				3	10	3		2					7				5	3	1	3	2	1	1	4	4	2	1	1	1
29	Achara	Khelvachauri	Charnauli Village Public School		Male	13	7th Grade	1	1	1	Cleanliness	1		2										2	8	1						6					3	2	1	1	1	1	1	4	1	1	1	1	1
30	Achara	Khelvachauri	Charnauli Village Public School		Male	13	7th Grade	1	1	3	Cleanliness	2	1	2	3	4	5	6	7		9			2	9	2		2	3			6					2	3	1	2	2	1	1	3	2	1	1	1	1
31	Achara	Khelvachauri	Charnauli Village Public School		Female	13	7th Grade	4	1	1	Cleanliness	5	1	2		4	5	6	7	8	9			2	10	3		2	3		5		7			10	1	4	1	2	5	4	4	2	2	1	1	1	1
32	Achara	Khelvachauri	Charnauli Village Public School		Female	14	8th Grade	1	1	1	Cleanliness and hygiene supplies	3	1	2	3	4	5	6	7	8				2	9	2		2	3								2	4	1	1	2	4	4	2	3	1	2	1	1
33	Achara	Khelvachauri	Charnauli Village Public School		Male	13	7th Grade	1	1	3	Cleanliness and hygiene supplies	2	1	2	3	4	5	6	7	8	9			2	9	2		2	3			6	7				3	3	1	2	2	1	1	3	2	1	1	1	1
34	Achara	Khelvachauri	Charnauli Village Public School		Female	14	8th Grade	1	1	1	Cleanliness and hygiene supplies	2												1	7	1		2				6	7				3	1	1	1	2	4	4	1	2	1	1	1	1
35	Achara	Khelvachauri	Charnauli Village Public School		Female	14	8th Grade	2	1	2	Cleanliness and hygiene supplies	1	1	2	3	4		6	7	8	9			3	8	1			3				7				3	3	1	2	2	4	4	3	1	1	1	1	1
36	Achara	Khelvachauri	Charnauli Village Public School		Female	15	9th Grade	1	1	1	Frequent disinfection	1	1	2	3	4	5	6	7	8				1	7	1											3	3	1	2	2	1	1	1		1	1	1
37	Achara	Khelvachauri	Charnauli Village Public School		Female	14	8th Grade	2	1	5	It should be clean, and there should be paper and soap.	3	1	2	3	4	5	6	7	8	9			1	10	1		2									3	4	1	2	5	4	1	3	4	1	1	1	1
38	Achara	Khelvachauri	Charnauli Village Public School		Female	14	8th Grade	3	1	2	It should be clean, and there should be paper and soap.	2	1	2	3	4	5	6	7	8				1	10	4		2									3	4	1	2	5	2	5	3	4	1	1	1	1
39	Achara	Khelvachauri	Charnauli Village Public School		Female	13	8th Grade	1	1	1	It should be clean, and there should be paper and soap.	2	1	2	3	4	5	6	7	8	9			1	10	1						6	7				3	2	1	2	2			2		1	1	1	1
40	Achara	Khelvachauri	Charnauli Village Public School		Female	14	8th Grade	3	1	2		1	1	2	3	4	5	6	7	8	9			3	12	2						6	7				2	4	1	2	2	4	4	3	5	1	1	1	1
41	Achara	Khelvachauri	Charnauli Village Public School		Female	14	8th Grade	1	1	1	Frequent disinfection	2	1	2	3	4	5	6	7	8				1	7	1		2									2	2	1	1	2	1	1	4	4	1	1	1	1
42	Achara	Khelvachauri	Akhalsofi Public School		Female	15	9th Grade	1	1	2		1	1	2										2	10	1			3								4	4	1	1	2	4	4	2	2	1	1	1
43	Achara	Khelvachauri	Akhalsofi Public School		Female	14	8th Grade	3	1	1		3	1	2	3	4	5	6	7	8				2	10	1		2									1	4	1	2	3	4	4	1	1	1	1	1	1
44	Achara	Khelvachauri	Akhalsofi Public School		Female	13	8th Grade	1	1	1		1	1	2	3			6		8				1	7	1										10	2	1	1	1	4	5	5	4	4	1	1
45	Achara	Khelvachauri	Akhalsofi Public School		Male	13	7th Grade	1	1	5		3	1	2	3	4		6	7	8				2	8	1			3									4	1	1	5	2	4	2	4	1	1	2	1
46	Achara	Khelvachauri	Akhalsofi Public School		Female	14	8th Grade	1	1	1		1	1	2	3	4	5	6	7					1	10	1		2	3								2	2	1	2	2			1		1	1	1	1
47	Achara	Khelvachauri	Akhalsofi Public School		Male	14	8th Grade	1	1	1		2	1	2	3	4	5	6	7					2	10	2		2			5	6					3	4	1	2	2	1	1	3	3	1	1	1	1
48	Achara	Khelvachauri	Akhalsofi Public School		Male	13	7th Grade	1	1	1	Cleanliness and hygiene supplies	1	1	2		4			7	8	9			2	7	2							7				2	2	1	1	5	1	1	1	1	1	1	2	1
49	Achara	Khelvachauri	Akhalsofi Public School		Female	14	8th Grade	1	1	1		1	1	2	3	4	5	6	7	8				2	10	1		2									2	3	1	2	1	1	1	2	1	2	1	1	1
50	Achara	Khelvachauri	Akhalsofi Public School		Female	13	7th Grade	1	1	1		2	1	2	3	4	5	6	7	8	9			2	9	1										10	2	4	1	1	2	2	2	1	1	1	2	1	1
51	Achara	Khulo	Didachari Public School		Female	14	9th Grade	1	1	1		2	1	2	3	4		6	7	8				1	7	1										10	3	1	1	1	2	1	1	1	2	1	2	1	1
52	Achara	Khulo	Didachari Public School		Female	15	9th Grade	1	1	1		2	1	2	3	4			7	8				2	8	1										10	3	2	1	1	2	1	2	1	2	1	1	1	1
53	Achara	Khulo	Didachari Public School		Female	14	9th Grade	1	1	5		2	1	2	3	4	5	6	7	8	9			2	8	1										10	2	2	1	1	2	1	1	2	1	1	1	2	1
54	Achara	Khelvachauri	Akhalsofi Public School		Male	15	9th Grade	2	1	1		3	1	2	3	4	5	6	7	8				1	7	1									9		3	2	1	1	2	1	1	4	1	3	1	1
55	Achara	Khelvachauri	Akhalsofi Public School		Male	15	9th Grade	1	1	1		2	1	2	3	4		6	7	8	9			1	10	1							7				1	3	1	1	2	1	1	1	2	1	1	1	1
56	Achara	Khelvachauri	Akhalsofi Public School		Female	15	9th Grade	2	1	2		2	1	2	3	4	5		7	8	9			2	10	1		2					7				2	3	1	3	2	1	1	3	4	1	1	1	1
57	Achara	Khelvachauri	Akhalsofi Public School		Male	13	8th Grade	1	1	1	After using the toilet, we wash our hands and clean the toilet.	2	1	2		4			7	8				2	8	1									9		1	3	1	2	2	1	1	2	2	1	1	1	1
58	Achara	Khelvachauri	Akhalsofi Public School		Male	15	9th Grade	1	1	1		2	1	2	3			6						1	8	1										10	3	2	1	1	4	1	1	2	3		1		1
59	Achara	Khelvachauri	Akhalsofi Public School		Male	15	9th Grade	1	1	1		2	1	2	3	4	5	6	7	8	9			1	8	1			3								3	2	1	1	2	5	1	4	4	1	4	1	1
60	Achara	Khelvachauri	Akhalsofi Public School		Female	14	8th Grade	2	1	2		1	2	3	3	4	5	6	7	8	9			2	10	1		2					7				2	3	1	3	2	1	1	3	4	1	1	1	1
61	Achara	Khelvachauri	Akhalsofi Public School		Male	15	9th Grade	1	1	5		1	1	2	3	4	5	6	7	8				1	9	1											5	3	1	1	2			3	2	1	1	1
62	Achara	Khelvachauri	Akhalsofi Public School		Male	14	8th Grade	1	1	1		3			3									2	9	1					5		7				2	3	1	3	2	1	1	3	4	1	1	1
63	Achara	Khelvachauri	Akhalsofi Public School		Male	14	8th Grade	1	1	1		3	1	2	3	4								1	7	1			3								3	2	1	1	4	1	1	1	2	1	2	1	1
64	Achara	Khelvachauri	Akhalsofi Public School		Female	14	8th Grade	1	1	1		1	1		3									1	7	1		2					7				2	3	1	1	4	1	1	4	4	1	1	1	1
65	Achara	Khulo	Didachari Public School		Female	15	9th Grade	1	1	1	Cleanliness and hygiene supplies	3	1	2	3	4	5	6	7	8				2	8	1							7				3	3	1	2	2	1	1	4	1	1	1	1	1
66	Achara	Khulo	Didachari Public School		Female	15	9th Grade	1	1	1		3	1	2	3	4		6		8				2	8	2							7				4	3	1	2	2	1	1	4	1	1	1	1	1
67	Achara	Khulo	Didachari Public School		Male	15	9th Grade	1	1	1	Cleanliness and hygiene supplies	3	1	2	3	4		6		8	9			2	8										9		3	2	1	2	2	4	4	1	2	1	1	1	1
68	Achara	Khulo	Didachari Public School		Female	15	9th Grade	1	1	5	Equipment	2	1	2	3	4	5	6	7	8	9			1	8	2										10	3	3	1	1	2	1	4	1	1	1	1	1	1
69	Achara	Khulo	Didachari Public School		Male	15	9th Grade	1	1	1	Equipment	1											11	1	8	1	1										3	1	1	1	2	1	1	1	1	1	1	2	1
70	Achara	Khulo	Didachari Public School		Male	15	9th Grade	1	1	5	Equipment	1	1	2	3	4	5	6	7	8	9			1	8	1		2									3	2	1	1	2	1	1	1	2	1	1	2	1
71	Achara	Khulo	Didachari Public School		Male	14	8th Grade	1	1	1	Equipment	1											11	2	7	1									9		3	2	1	3	2	1	1	1	2	1	1	2	1
72	Achara	Khulo	Didachari Public School		Male	14	8th Grade	1	1	5	Equipment	2	1	2	3	4	5	6	7	8	9			1	8	1									9		3	2	1	1	2	2	1	4	2	1	1	1	1
73	Achara	Khulo	Didachari Public School		Female	17	12th Grade	1	1	1		2	1	2		4			7	8				2	7	1							7				3	2	1	1	2	1	1	1	2	1	1	5	1
74	Achara	Khulo	Didachari Public School		Female	18	12th Grade	1	1	1		2	1	2		4			7	8				2	8	2							7				3	2	1	1	2	5	5	1	2	1	1	1	1
75	Achara	Khulo	Didachari Public School		Male	17	12th Grade	1	1	1		2	1	2		4			7	8				2	7	1	1						7				3	2	1	1	5	1	1	1	2	1	1	5	1
76	Achara	Khulo	Didachari Public School		Male	18	12th Grade	1	1	1	Cleanliness and hygiene supplies	2	1	2		4			7	8				2	8	2							7				3	2	1	1	2	5	5	1	2	1	1	1	1
77	Achara	Khulo	Didachari Public School		Female	17	12th Grade	1	1	1		2	1	2		4			7	8				2	8	2							7				3	2	1	1	2	5	5	1	2	1	1	1	1
78	Achara	Khulo	Didachari Public School		Female	17	12th Grade	1	1	1		2	1	2		4			7	8				2	7	1							7				3	2	1	1	2	1	1	1	2	1	1	5	1
79	Achara	Khulo	Didachari Public School		Female	14	8th Grade	1	1	1		2	1	2		4				8	9			4	8	2			3								3	3	1	1	2	1	1	2	2	1	1	1	1
80	Achara	Khulo	Didachari Public School		Female	14	8th Grade	1	1	1		2	1	2	3	4		6	7	8	9			3	8	2		2	3								3	3	1	1	2	1	1	2	2	1	2	2	1
81	Achara	Khulo	Didachari Public School		Female	14	8th Grade	1	1	1		1		2										2	7	1			3								3	2	1	1	2	2	2	2	2	1	1	1	1
82	Achara	Khulo	Didachari Public School		Female	15	9th Grade	1	1	1	Cleanliness	3	1	2	3	4	5	6	7	8				1	1	1			3								3	1	1	1	2	1	1	2	1	1	1	2	1
83	Achara	Khulo	Didachari Public School		Female	14	8th Grade	1	1	1		1	1	2	3	4	5	6	7	8	9			2	7	2			3			6					3	3	1	1	2	1	1	2	2	1	1	1	1
84	Achara	Khelvachauri	Akhalsofi Public School		Female	13	7th Grade	1	1	1	Cleanliness	1	1	2										3	9	1		2									2	4	1	1	2	1	1	3	4	2	1	1	1
85	Achara	Khelvachauri	Akhalsofi Public School		Female	14	7th Grade	1	1	1		5	1	2	3	4	5	6	7	8	9			1	8	1					5						3	2	1	1	5	1	1	1		1	1	1	1
86	Achara	Khulo	Didachari Public School		Male	16	11th Grade	1	1	1	Cleanliness and hygiene supplies	2	1	2	3	4	5	6	7	8	9			1	7	1											3	2	1	1	2	1	1	1	4	1	2	1	1
87	Achara	Khulo	Didachari Public School		Female	16	11th Grade	1		1	It should be clean, and there should be paper and soap.	1	1	2	3	4	5	6	7	8	9			2	9	1									9		3	3	1	1	2	5	5	1	1	1	1	1	1
88	Achara	Khulo	Didachari Public School		Male	17	12th Grade	1	1	1	Cleanliness	1	1	2	3	4	5	6		8				1	9	1									9		3	3	1	2	2	4	5	4	4	1	2	1	1
89	Achara	Khulo	Didachari Public School		Female	13	7th Grade	1	1	1	Cleanliness	2	1	2	3	4	5	6		8				2	7	1			3								3	1	1	1	2	1	1	1	2	1	1	2	1
90	Achara	Khulo	Didachari Public School		Male	13	7th Grade	1	1	1	Cleanliness	1	1	2	3	4	5	6	7	8				1	9	1	1										3	3	1	2	2	1	1	1	1	1	1	2	1
91	Achara	Khulo	Didachari Public School		Female	16	11th Grade	1	1	1		2	1	2	3	4	5	6	7	8				1	7	1										10	3	2	1	1	2	5	5	1		1	1	1	1
92	Achara	Khulo	Didachari Public School		Female	16	11th Grade	1	1	1	It should be clean, and there should be paper and soap.	2	1	2	3	4	5	6	7	8	9			2	9	1										10	3	2	1	1	2	5						5	1
93	Achara	Khulo	Didachari Public School		Male	12	6th Grade	1	1	1	It should be clean, and there should be paper and soap.	2	1	2	3		4	5	6	7	8	9		1	7	1	1										3	1	1	1	2	1	1	1	2	1	1	2	1
94	Achara	Khulo	Didachari Public School		Male	13	7th Grade	1	1	1	Cleanliness	2	1	2	3			6	7					1	9	1		2									3	2	1	2	2	1	1	1	2	1	1	2	1
95	Achara	Khulo	Didachari Public School		Male	17	12th Grade	1	1	1	Cleanliness	2	1	2	3	4		6		8	9			2	8	1			3								3	3	1	2	3	1	1	1	4	1	2	1	1
96	Achara	Khulo	Didachari Public School		Female	17	12th Grade	1	1	1	Cleanliness	2	1	2	3	4	5			8				1	7	1									9		3	2	1	1	5	4	4	2	2	1	1	1	1
97	Achara	Shuakhevi	Shuakhevi Town Public School		Female	16	10th Grade	1	1	1	It should be clean, and there should be paper and soap.	3	1	2	3	4	5			8				1	7	1									9		3	2	1	1	5	4	4	2	2	1	1	1	1
98	Achara	Shuakhevi	Shuakhevi Town Public School		Female	17	10th Grade	1	1	3	It should be clean, and there should be paper and soap.	1											11	2	9	2		2	3								2	2	1	1	3	4	4	3	3	1	1	1	1
99	Achara	Khulo	Didachari Public School		Female	16	10th Grade	1	1	1	Cleanliness	1	1	2	3	4	5	6	7	8	9			2	9	1									9		3	2	1	1	2	4	5	1	2	1	1	5	1
100	Achara	Khulo	Didachari Public School		Female	17	11th Grade	1	1	1	Cleanliness	1	1	2	3	4	5	6	7	8				1	7	1			3								1	1	1	2	4	4	2	2	1	4	2
101	Achara	Khulo	Didachari Public School		Female	17	11th Grade	1	1	1	It should be clean, and there should be paper and soap.	2	1	2	3	4	5	6	7	8	9			2	9	1									9		3	2	1	1	2	1	1	1	1	1	1	1	1
102	Achara	Shuakhevi	Shuakhevi Town Public School		Female	17	11th Grade	1	1	1	It should be clean, and there should be paper and soap.	3	1	2	3	4	5	6	7	8				2	8	2										10	3	1	1	1	4	4	4	4	1	1	1	1	1
103	Achara	Shuakhevi	Shuakhevi Town Public School		Male	12	6th Grade
104	Achara	Shuakhevi	Shuakhevi Town Public School		Female	15	9th Grade	1	1	1		2	1	2	3	4	5	6						1	7	1										10	3	1	1	1	3	1	1	1	1	1	1	1	1
105	Achara	Shuakhevi	Shuakhevi Town Public School		Male	15	9th Grade	1	1	1		2	1	2	3	4	5	6						1	7	1											3	1	1	1	5	2	1	1	1	1	1	1	1
106	Achara	Shuakhevi	Shuakhevi Town Public School		Female	15	9th Grade	1	1	1	Cleanliness	2	1	2	3	4	5	6	7					1	7	1											3	1	1	1		1	1	1	1	1	1	1	1
107	Achara	Shuakhevi	Shuakhevi Town Public School		Female	15	9th Grade	1	1	1		1	1	2	3		5		7	8				1	8	1					5						3	1	1	1	4	5	5	3	5	1	1	1	1
108	Achara	Shuakhevi	Shuakhevi Town Public School		Female	15	9th Grade	1	1	1		3	1	2	3	4	5	6	7					1	7	1											3	1	1	1	3	1	1			1	2	1	1
109	Achara	Shuakhevi	Shuakhevi Town Public School		Male	15	9th Grade	1	1	1	Cleanliness	1	1	2	3	4	5	6	7					2	8	1									9		3	2	1	1	3	1	1	2	1	1	1	1	1
110	Achara	Kobuleti	Kvriqi No. 1 Public School		Male	18	12th Grade	1	1	1	It should be clean, and there should be paper and soap.	4	1	2	3	4								1	7	1											5	1	1	1		4	4	2	2	1	1	1	1
111	Achara	Kobuleti	Kvriqi No. 1 Public School		Female	16	11th Grade	1	1	1		5	1	2	3	4	5	6	7					1	7	1									9		3	1	1	1	5	4	5	1	1	1	1	1	1
112	Achara	Kobuleti	Kvriqi No. 1 Public School		Female	14	9th Grade	1	1	1	Cleanliness	2	1	2	3	4	5	6		8				1	7	1										10	3	1	1	1		1	1	1	1	1	1	1	1
113	Achara	Kobuleti	Kvriqi No. 1 Public School		Male	16	10th Grade	1	1	1	Cleanliness	2	1	2	3	4	5	6	7	8				1	7	1						6					2	1	1	1	5	1	1	1	1	1	1	1	1
114	Achara	Kobuleti	Kvriqi No. 1 Public School		Male	13	8th Grade	1	1	1	It should be clean, and there should be paper and soap.	1								8				1	7	1										10	3	1	1	1		1	1	1		1	1	1	1
115	Achara	Kobuleti	Kvriqi No. 1 Public School		Male	14	8th Grade	1	1	1	It should be clean, and there should be paper and soap.	3	1	2	3	4	5	6	7	8	9			1	7	1			3								3	1	1	1	3	1	1	1		1	1	1	1
116	Achara	Kobuleti	Kvriqi No. 1 Public School		Male	13	8th Grade	1	1	1	It should be clean, and there should be paper and soap.	3	1	2	3	4	5	6	7	8				1	7	1		2	3			6					3	1	1	1		5	5	1	1	1	1	2	1
117	Achara	Kobuleti	Kvriqi No. 1 Public School		Male	13	8th Grade	1	1	1		3	1	2	3	4	5	6	7	8	9			1	7	2											2	1	1	1		1	1	1		1	1	1	1
118	Achara	Kobuleti	Kvriqi No. 1 Public School		Female	15	9th Grade	1	1	1		1	1	2	3	4	5		7	8				1	7	1											3	1	1	2	5	1	1	1	1	1	1	1	1
119	Achara	Kobuleti	Kvriqi No. 1 Public School		Male	15	9th Grade	1	1	1	It should be clean, and there should be paper and soap.	2	1	2	3	4	5	6	7	8				1	7	1											3	1	1	1		1	1	1	1	1	1	1	1
120	Achara	Kobuleti	Kvriqi No. 1 Public School		Male	14	9th Grade	1	1	1	It should be clean, and there should be paper and soap.	3	1	2	3		5	6		8				1	7	1	1										3	1	1	1	5	1	1	1	1	1	1	1	1
121	Achara	Kobuleti	Kvriqi No. 1 Public School		Male	13	7th Grade	1	1	1	It should be clean, and there should be paper and soap.	2	1	2	3	4	5	6	7	8				1	7	1	1										3	1	1	1	5	1	1	1	1	1	1	1	1
122	Achara	Kobuleti	Kvriqi No. 1 Public School		Male	19	10th Grade	1	1	1	It should be clean, and there should be paper and soap.	3	1	2	3	4	5	6	7	8				1	7	1										10	2	1	1	1		1	1	1	2	1	2	1	1
123	Achara	Kobuleti	Kvriqi No. 1 Public School		Male	16	11th Grade	1	1	1		2	1	2	3		5	6	7					1	7	1									9		3	1	1	1	4	1	1	1	1	1	1	1	1
124	Achara	Kobuleti	Kvriqi No. 1 Public School		Female	16	11th Grade	1	1	1	It should be clean, and there should be paper and soap.	1	1	2	3	4	5		7	8				1	7	1						6					2	1	1	1	3	1	1	1	1	1	2	1	1
125	Achara	Kobuleti	Kvriqi No. 2 Public School		Female	13	7th Grade	1	1	1	It should be clean, and there should be paper and soap.	3	1	2	3	4	5	6	7	8				2	8	1									9		3	1	1	1	4	2	1	2	2	1	1	1	1
126	Achara	Kobuleti	Kvriqi No. 2 Public School		Female	12	7th Grade	1	1	1	It should be clean, and there should be paper and soap.	3	1	2	3	4	5	6	7	8	9			1	7	1									9		3	2	1	1	5	1	1	5	1	1	1	1	1
127	Achara	Kobuleti	Kvriqi No. 2 Public School		Female	13	7th Grade	1	1	1		2	1	2	3	4	5	6	7	8	9			1	1	1	1	2	3								3	1	1	1	3	1	1	3	5	1	1	1	1
128	Achara	Kobuleti	Kvriqi No. 2 Public School		Male	13	7th Grade	3	1	1		5										10		1	7	5					5						3	1	1	1	2	4	4	4	2	2	1	1
129	Achara	Kobuleti	Kvriqi No. 2 Public School		Female	13	7th Grade	1	1	1		3	1	2	3	4	5	6	7	8				2	2	1									9		3	2	1	1	5	1	1	2	2	1	1	1	1
130	Achara	Kobuleti	Kvriqi No. 2 Public School		Male	12	7th Grade	1	1	1		1	1	2	3	4	5	6		8	9			2	10	1			3								3	3	1	1	2	4	1	5	1	1	1	1	1
131	Achara	Kobuleti	Kvriqi No. 2 Public School		Female	13	7th Grade	1	1	1			1	2	3	4	5	6	7	8				1	7	1									9		3	1	1	1	5	1	1	5	1	1	1	1	1
132	Achara	Kobuleti	Kvriqi No. 2 Public School		Female	13	7th Grade	1	1	1		2	1	2	3	4	5	6	7	8	9			1	7	1										10	3	1	1	1	3	1	1	5	2	1	1	1	1
133	Achara	Kobuleti	Kvriqi No. 2 Public School		Male	13	8th Grade	1	1	1	It should be clean, and there should be paper and soap.	3	1	2	3	4	5	6	7					1	7	1									9		3	2	1	1	2	1	1	1	2	1	2	1	1
134	Achara	Kobuleti	Kvriqi No. 2 Public School		Female	14	8th Grade	1	1	1	It should be clean, and there should be paper and soap.	1	1	2	3	4	5		7	8				1	7	1						6					2	2	1	1	2	1	1	1	1	1	2	1	1
135	Achara	Kobuleti	Kvriqi No. 2 Public School		Male	14	8th Grade	1	1	1	It should be clean, and there should be paper and soap.	5	1	2	3	4	5	6	7					1	7	1									9		3	2	1	1	2	1	1	1	1	1	2	1	1
136	Achara	Kobuleti	Kvriqi No. 2 Public School		Female	13	8th Grade	1	1	1	It should be clean, and there should be paper and soap.	1	1	2	3	4	5	6	7					1	7	1									9		3	2	1	1	2	1	1	1	2	1	2	1	1
137	Achara	Kobuleti	Kvriqi No. 2 Public School		Male	13	8th Grade	1	1	1	It should be clean, and there should be paper and soap.	2	1	2	3	4	5	6	7					1	7	1									9		3	2	1	1	2	1	1	1	1	1	2	1	1
138	Achara	Kobuleti	Kvriqi No. 2 Public School		Male	13	8th Grade	1	1	1	It should be clean, and there should be paper and soap.	3	1	2	3	4	5	6	7					1	7	1									9		3	1	1	1	2	1	1	1	1	1	2	1	1
139	Achara	Kobuleti	Kvriqi No. 2 Public School		Female	14	8th Grade	1	1	1	It should be clean, and there should be paper and soap.	4	1	2	3	4	5	6	7	8				1	7	1									9		3	2	1	1	2	1	1	1	1	1	2	1	1
140	Achara	Kobuleti	Kvriqi No. 2 Public School		Male	17	12th Grade	1	1	1	It should be clean, and there should be paper and soap.	3	1	2	3	4	5	6	7	8				1	7	1											2	1	1	1	3	1	1	1	2	1	1	1	1
141	Achara	Kobuleti	Kvriqi No. 2 Public School		Female	17	12th Grade	1	1	1	It should be clean, and there should be paper and soap.	3	1	2	3	4	5	6	7	8				1	7	1											2	1	1	1	3	1	1	1	1	1	1	1	1
142	Achara	Kobuleti	Kvriqi No. 2 Public School		Male	17	12th Grade	1	1	1	It should be clean, and there should be paper and soap.	3	1	2	3	4	5	6	7	8	9			1	7	1										10	3	2	1	1	3	1	1	2	2	1	1	1	1
143	Achara	Kobuleti	Kvriqi No. 2 Public School		Female	17	12th Grade	1	1	1	It should be clean, and there should be paper and soap.	3	1	2	3	4	5	6	7	8	9			1	7	1										10	3	2	1	1	3	1	1	2	2	1	1	1	1
144	Achara	Kobuleti	Kvriqi No. 2 Public School		Female	17	12th Grade	1	1	1	It should be clean, and there should be paper and soap.	3	1	2	3	4		6	7	8	9			1	7	1										10	3	2	1	1	3	1	1	2	2	1	1	1	1
145	Achara	Kobuleti	Kvriqi No. 2 Public School		Male	18	12th Grade	1	1	1	It should be clean, and there should be paper and soap.	5	1	2	3	4	5	6	7	8	9			2	8	1											2	2	1	1	3	1	1	1	2	1	1	1	1
146	Achara	Kobuleti	Kvriqi No. 2 Public School		Female	17	12th Grade	1	1	1	It should be clean, and there should be paper and soap.	3	1	2	3	4	5	6	7	8				2	8	1						6	7				3	2	1	1	3	1	1	3	2	1	1	1	1
147	Achara	Kobuleti	Kvriqi No. 2 Public School		Female	17	12th Grade	1	1	1		3	1	2	3	4	5	6	7	8				1	7	1		2									3	1	1	1	3	1	1	1	1	1	1	1	1
148	Achara	Kobuleti	Kvriqi No. 2 Public School		Female	17	12th Grade	1	1	1		2	1	2	3	4	5	6	7	8	9			1	7	1		2	3			6	7				3	2	1	1	3	1	1	1	2	1	1	1	1
149	Achara	Kobuleti	Kvriqi No. 2 Public School		Female	16	10th Grade	1	1	1		3	1	2	3	4	5	6	7	8				1	8	1		2					7				3	2	1	1	3	1	1	2	1	1	1	1	1
150	Achara	Kobuleti	Kvriqi No. 2 Public School		Male	17	11th Grade	1	1	1		5	1	2	3	4	5	6	7	8				2	8	1											3	2	1	1	3	1	1	1	2	1	1	1	1
151	Achara	Kobuleti	Kvriqi No. 2 Public School		Female	16	10th Grade	1	1	1	It should be clean, and there should be paper and soap.	3	1	2	3	4	5	6	7	8	9			1	7	1										10	3	1	1	3	1	1	1	1	1	1	1	1	1
152	Achara	Kobuleti	Kvriqi No. 2 Public School		Male	16	10th Grade	1	1	1		5	1	2	3	4	5	6	7	8				1	7	1											1	1	1	1	3	1	1	1	1	1	1	1	1
153	Achara	Kobuleti	Kvriqi No. 2 Public School		Male	16	10th Grade	1	1	1		2	1	2	3	4	5	6	7	8				2	8	1		2									3	2	1	1	2	1	1	1	2	1	1	1	1
154	Achara	Kobuleti	Kvriqi No. 2 Public School		Male	17	11th Grade	1	1	1		2	1	2	3	4	5	6	7	8				2	8	1		2									3	2	1	1	2	1	1	1	2	1	1	1	1
155	Achara	Kobuleti	Kvriqi No. 2 Public School		Female	17	11th Grade	1	1	1	It should be clean, and there should be paper and soap.	5	1	2	3	4	5	6	7	8	9			1	7	1										10	1	1	1	1	3	1	1	2	2	1	1	1	1
156	Achara	Kobuleti	Kvriqi No. 2 Public School		Female	16	10th Grade	1	1	1	It should be clean, and there should be paper and soap.	3	1	2	3	4	5	6	7	8	9			1	1	1										10	3	1	1	1	3	1	1	2	2	1	1	1	1
157	Achara	Kobuleti	Kvriqi No. 2 Public School		Male	16	10th Grade	3	1	1	It should be clean, and there should be paper and soap.	3	1	2	3	4	5	6	7	8				1	7	1			3								3	2	1	1	4	1	1	1	2	1	1	1	1
158	Achara	Kobuleti	Kvriqi No. 2 Public School		Female	15	9th Grade	1	1	1	Hand Wash	2	1	2	3	4	5	6		8	9			1	8	1					5						3	2	1	1	2	1	1	1	1	1	1	1	1
159	Achara	Kobuleti	Kvriqi No. 2 Public School		Female	15	10th Grade	1	1	1	Hand Wash	2	1	2	3	4	5	6	7	8				2	7	1						6	7				3	2	2	1	2	4	1	1	1	1	2	1	1
160	Achara	Kobuleti	Kvriqi No. 2 Public School		Female	16	10th Grade	1	1	1	Hand Wash	2	1	2	3	4	5	6	7	8				2	7	1						6	7				3	2	2	1	2	4	1	1	1	1	2	1	1
161	Achara	Kobuleti	Kvriqi No. 2 Public School		Female	15	10th Grade	1	1	1	Hand Wash	3	1	2	3	4	5	6	7	8				1	8	1						6	7				3	2	1	1	3	4	1	1	1	1	1	2	1
162	Achara	Kobuleti	Kvriqi No. 2 Public School		Female	15	10th Grade	1	1	1	Hand Wash	3	1	2	3	4	5	6	7	8	9			2	8	1						6	7				3	2	1	1	2	4	4	1	1	1	1	1	1
163	Achara	Kobuleti	Kvriqi No. 2 Public School		Female	15	9th Grade	1	1	1	Hand Wash	3	1	2		4		6	7					1	8	1		2				6	7				3	2	1	1	2	1	1	1	1	1	2	1	1
164	Achara	Kobuleti	Kvriqi No. 2 Public School		Male	15	9th Grade	1	1	1	Hand Wash	3	1	2	3	4	5	6	7	8				2	8	1						6	7				3	2	1	1	2	4	4	1	1	1	1	1	1
165	Achara	Kobuleti	Kvriqi No. 2 Public School		Female	16	10th Grade	1	1	1	Hand Wash	1	1	2	3	4	5	6	7	8				2	8	1						6	7				3	1	1	1	2	4	4	1	2	1	1	1	1
166	Achara	Kobuleti	Kvriqi No. 2 Public School		Female	15	9th Grade	1	1	1	Hand Wash	3	1	2	3	4	5	6	7	8	9			1	8	1						6	7				3	2	1	1	2	4	2	1	1	1	1	1	1
167	Achara	Kobuleti	Kvriqi No. 2 Public School		Female	16	10th Grade	1	1	1	Hand Wash	3	1	2	3	4	5	6	7	8				1	8	1						6	7				3	2	1	1	2	4	2	1	1	1	1	1	1
168	Achara	Kobuleti	Kvriqi No. 2 Public School		Male	15	10th Grade	1	1	1	Hand Wash	3	1	2	3	4	5							1	8	1						6	7				3	1	1	1	3	1	1	1	1	1	1	1	1
169	Achara	Kobuleti	Kvriqi No. 2 Public School		Male	15	10th Grade	1	1	1	Hand Wash	3	1	2	3	4	5	6	7	8	9			1	8	1		2				6					3	1	1	1	2	4	1	1	1	1	1	1	1
170	Achara	Kobuleti	Kvriqi No. 2 Public School		Female	14	9th Grade	1	1	1	It should be clean, and there should be paper and soap.	3	1	2	3	4	5	6	7	8				1	7	1										10	3	1	1	1	2	1	1	1	1	1	1	1	1
171	Achara	Kobuleti	Kvriqi No. 2 Public School		Male	14	9th Grade	1	1	1	It should be clean, and there should be paper and soap.	3	1	2	3	4	5	6	7	8				1	7	1									9		3	1	1	1	2	1	1	1	1	1	1	1	1
172	Achara	Kobuleti	Kvriqi No. 2 Public School		Male	14	9th Grade	1	1	1	It should be clean, and there should be paper and soap.	3	1	2	3	4	5	6	7	8				1	7	1										10	3	1	1	1	2	1	1	1	1	1	1	1	1
173	Achara	Kobuleti	Kvriqi No. 2 Public School		Male	14	9th Grade	1	1	1	It should be clean, and there should be paper and soap.	2	1	2	3	4	5	6	7	8				1	2	1									9		3	1	1	1	2	1	1	1	1	1	1	2	1
174	Achara	Kobuleti	Kvriqi No. 2 Public School		Female	14	9th Grade	1	1	1	It should be clean, and there should be paper and soap.	3	1	2	3	4	5	6	7	8				1	7	1									9		3	1	1	1	2	1	1	1	1	1	1	1	1
175	Achara	Khelvachauri	Akhalsofi Public School		Male	15	10th Grade	1	1	1		3	1	2		4		6						2	7	1							7				2	3	1	1	2	1	1	1	1	1	1	1	1
176	Achara	Khelvachauri	Akhalsofi Public School		Female	17	12th Grade	1	1	1	It should be clean, and there should be paper and soap.	2											11	1	10	1		2									3	2	1	4	2	5	5	1	1	1	1	4
177	Achara	Khelvachauri	Akhalsofi Public School		Female	16	11th Grade	1	1	1		2	1	2	3	4	5	6	7	8	9			1	10	1		2									3	4	1	2	2	1	1	3		1	1	1	1
178	Achara	Khelvachauri	Akhalsofi Public School		Female	16	11th Grade	1	1	1	It should be clean, and there should be paper and soap.	1	1	2	3				7	8				2	10	1		2				6	7				3	4	1	1	2	1	1	4	4	1	2	1	1
179	Achara	Khelvachauri	Akhalsofi Public School		Female	17	11th Grade	1	1	2	It should be clean, and there should be paper and soap.	2	1	2	3	4	5	6	7	8				3	9	2		2	3			6					3	3	1	2	2	2	2	3	2	2	1	1	1
180	Achara	Khelvachauri	Akhalsofi Public School		Female	16	11th Grade	1	1	2	It should be clean, and there should be paper and soap.	1	1	2	3	4	5	6	7	8				4		1		2	3			6	7				3	6	1	2	1	1	1	4	4	1	1	1	1
181	Achara	Khelvachauri	Akhalsofi Public School		Male	16	11th Grade	1	1	2	It should be clean, and there should be paper and soap.	1	1	2	3	4	5	6	7	8				4		1		2	3			6	7				2		1	2	2	5	1	2	3	1	2	1	1
182	Achara	Khelvachauri	Akhalsofi Public School		Male	15	10th Grade	1	1	1	It should be clean, and there should be paper and soap.	2	1	2	3	4	5	6	7	8	9			1	7	1											2	1	1	1	3	1	1	1	2	1	1	1	1
183	Achara	Khelvachauri	Akhalsofi Public School		Female	15	9th Grade	1	1	1	It should be clean, and there should be paper and soap.	3											11	1	11	1							7				2	4	1	1	4	1	4	1	2	1	1	1
184	Achara	Khelvachauri	Akhalsofi Public School		Female	15	9th Grade	1	1	1		3	1	2	3	4	5	6	7	8				1	9	1											1	3	1	1	5	1	1	1	2	4	1	1	1
185	Achara	Khelvachauri	Akhalsofi Public School		Female	15	9th Grade	1	1	1		2	1	2	3	4	5	6	7	8				1	10	1									9		1	2	1	1	4	4	4	4	3	1	1	1	1
186	Achara	Khelvachauri	Akhalsofi Public School		Female	14	9th Grade	1	1	1		2	1	2	3	4	5	6	7	8	9			1	9	1			3								2	2	1	1	3	1	1	1	1	1	1	1	1
187	Achara	Khelvachauri	Akhalsofi Public School		Female	13	8th Grade	1	1	3	It should be clean, and there should be paper and soap.	5	1	2	3	4	5	6	7	8	9			1	9	1			3								2	3	1	2	2	1	1	3	2	1	1	1	1
188	Achara	Khelvachauri	Akhalsofi Public School		Female	14	9th Grade	1	1	1		3	1											1	7	1			3								1	1	1	1	3	3	3	1	1	1	1	1	1
189	Achara	Khelvachauri	Akhalsofi Public School		Female	12	8th Grade	1	1	5	It should be clean, and there should be paper and soap.	1	1	2	3	4	5	6	7	8				2	7	1									9		1	2	1	1	4	4	4	4	2	1	1	1	1
190	Achara	Khelvachauri	Akhalsofi Public School		Female	13	8th Grade	1	1	1	It should be clean, and there should be paper and soap.	3	1	2	3	4	5	6	7	8				1	7	1											2	2	1	1	3	1	1	1	2	1	1	1	1
191	Achara	Khelvachauri	Akhalsofi Public School		Female	12	7th Grade	1	1	3	It should be clean, and there should be paper and soap.	5	1	2	3	4	5	6	7	8	9			1	10	1										10	2	3	1	3	5	2	4	1	2	1	1	1	1
192	Achara	Khelvachauri	Akhalsofi Public School		Male	13	7th Grade	1	1	1	It should be clean, and there should be paper and soap.	1	1											2	8	1											3	1	1	1		1	1	1		1	1	1	1
193	Achara	Khelvachauri	Akhalsofi Public School		Female	12	6th Grade	1	1	1	It should be clean, and there should be paper and soap.	3											11	1	7	1									9		2	1	1	1	2	1	1	4	4	1	1	1	1
194	Achara	Khelvachauri	Akhalsofi Public School		Female	13	7th Grade	1	1	1		3								8				1	8	1									9		2	1	1	1	2	4	1	4	4	1	1	1	1
195	Achara	Khelvachauri	Akhalsofi Public School		Male	14	8th Grade	1	1	1		3	1	2	3	4	5	6	7	8				2	10	2					5						2	2	1	4	2	1	1	2	4	2	4	5	1
196	Achara	Khelvachauri	Akhalsofi Public School		Female	13	7th Grade	1	1	1		2	1	2	3	4	5	6	7	8	9			2	10	2										10	2	3	1	2	2		4	2	4	1	1	1	1
197	Achara	Khelvachauri	Akhalsofi Public School		Male	12	7th Grade	1	1	1	It should be clean, and there should be paper and soap.	3											11	3	7	1					5						3	1	1	1	2	1	1	4	1	1	1	1	1
198	Achara	Khelvachauri	Akhalsofi Public School		Female	12	7th Grade	1	1	1	It should be clean, and there should be paper and soap.	1	1	2	3	4	5	6	7	8				1	10	1		2									2	3	1	1	4	1	1	3	1	1	1	1	1
199	Achara	Khelvachauri	Akhalsofi Public School		Female	13	8th Grade	1	1	1		3	1	2	3	4	5	6	7	8	9			3	9	2										10	1	4	1	2	3	3	1	2		1	1		1
200	Achara	Khelvachauri	Akhalsofi Public School		Female	17	11th Grade	1	1	1		3	1	2	3	4	5	6	7	8				2	7	1											2	3	1	1	2	1	1	1	2	1	1	1	1
201	Achara	Khelvachauri	Akhalsofi Public School		Female	17	11th Grade	1	1	1		3	1	2	3	4	5	6	7					1	7	1										10	3	1	1	2	2	1	1	1	1	1	1	1	1
202	Achara	Khelvachauri	Akhalsofi Public School		Female	16	10th Grade	1	1	2		2											11	1	9	1		2									2	3	1	1	2	5	1	3	4	1	1	1	1
203	Achara	Khelvachauri	Akhalsofi Public School		Female	17	11th Grade	1	1	1		3											11	2	7	1										10	2	2	1	1	3	1	4	1	2	1	1	1
204	Achara	Khelvachauri	Akhalsofi Public School		Female	15	9th Grade	1	1	1		1	1	2	3	4	5	6	7	8	9			1	7	1									9		3	1	1	1	2	5	5	1	1	1	1	1	1
205	Achara	Khelvachauri	Akhalsofi Public School		Female	15	9th Grade	1	1	1	Frequent disinfection	1	1	2	3	4		6	7	8				1	7	1									9		2	2	1	1	2	1	1	1	2	1	2	1	1
206	Achara	Khelvachauri	Akhalsofi Public School		Male	16	9th Grade	1	1	1		3	1	2	3									1	8	1											2	2	1	1		1	1	1	1	1	2	1	1
207	Achara	Khelvachauri	Akhalsofi Public School		Female	15	9th Grade	1	1	1	Frequent disinfection	1	1	2	3	4	5	6	7	8				1	7	1	1										3	2	1	1	2	1	1	1	5	1	4	2	1
208	Achara	Khelvachauri	Akhalsofi Public School		Female	15	9th Grade	1	1	1		1	1	2	3	4	5	6	7	8				1	7	1											3	1	1	1		1	1	1	2	1	1		1
209	Achara	Khelvachauri	Akhalsofi Public School		Female	15	9th Grade	1	1	1		3	1	2	3		5		7					1	7	1		2									3	1	1	1	2	1	1	1	2	1	1	1	1
210	Achara	Khelvachauri	Akhalsofi Public School		Female	15	10th Grade	1	1	1		3												2	9	1		2									3	1	1	1	2	1	1	1	1	1	1	1	1
211	Achara	Khelvachauri	Akhalsofi Public School		Female	13	8th Grade	1	1	1	Hand Wash	2	1	2	3			6						2	7	1		2	3				7				2	1	1	2	5		1	4	1	1	1	1	1
212	Achara	Khelvachauri	Akhalsofi Public School		Female	12	7th Grade	1	1	1		1	1	2	3	4			7	8				1	10	1	1										2	3	1	1	2	1	1	2	2	1	1	1	1
213	Achara	Khelvachauri	Akhalsofi Public School		Female	13	8th Grade	1	1	1		2	1	2	3	4	5	6	7	8	9			4	7	1			3								2	6	1	1	4	1	1	1	1	1	1	1	1
214	Achara	Khelvachauri	Akhalsofi Public School		Female	13	8th Grade	3	1	1		3	1	2	3	4	5	6	7	8				2	9	1			3								2	6	1	1	4	1	1	1	1	1	1	1	1
215	Achara	Khelvachauri	Akhalsofi Public School		Female	14	8th Grade	1	1	3	Hand Wash	5	1	2	3	4	5	6	7	8	9			1	9	1			3								2	3	1	2	2	1	1	3	2	1	1	1	1
216	Achara	Khelvachauri	Akhalsofi Public School		Female	14	8th Grade	1	1	2		2	1	2	3	4	5	6	7	8	9			2	10	1			3			6	7				2	3	1	1	2	1	1	4	3	1	1	1	1
217	Achara	Khelvachauri	Akhalsofi Public School		Male	14	8th Grade	1	1	2	Cleanliness	2	1	2		4	5	6	7	8	9			1	7	1						6					2	4	1	1	3	1	1	2	1	1	1	1	1
218	Achara	Khelvachauri	Akhalsofi Public School		Female	14	8th Grade	3	1	2	Cleanliness	5							7					1	9	2		2									1	3	1	2	2	1	1	3	1	1	1	1	1
219	Achara	Khelvachauri	Akhalsofi Public School		Female	14	8th Grade	3	1	1		1								8				1	10	3					5						1	3	1	3	3	1	1	4	3	1	2	2	1
220	Achara	Khelvachauri	Akhalsofi Public School		Male	15	9th Grade		1	1		3								8				1	7	1									9		3	1	1	1	2	1	1	2	2	1	1	1	1
221	Achara	Khelvachauri	Akhalsofi Public School		Female	15	9th Grade	1	1	1	Cleanliness	2	1	2	3	4	5	6	7	8				1	8	1					5						1	2	1	2	2	1	1	1	1	1	1	1	1
222	Achara	Khelvachauri	Akhalsofi Public School		Male	14	8th Grade	1	1	2		2	1	2	3	4	5	6	7	8				1	10	1											3	6	1	2	5	1	1	3		2	1	1	1
223	Achara	Shuakhevi	Dioknice Public school		Female	13	8th Grade	1	1	2	Cleanliness	2	1	2	3	4	5	6	7	8	9			2	7	1			3								1	3	1	2	3	4	2	3	4	1	1	1	1
224	Achara	Shuakhevi	Dioknice Public school		Female	14	8th Grade	1	1	1	Hand Wash	1		2		4	5	6	7	8				1	7	1							7				1	1	1	1	3	1	1	4	4	1	1	1	1
225	Achara	Shuakhevi	Dioknice Public school		Female	13	8th Grade	1	1	2	Cleanliness	1	1	2	3	4	5	6		8				1	7	1											3	1	1	1	4	1	1	3	2	1	1	1	1
226	Achara	Shuakhevi	Dioknice Public school		Female	14	8th Grade	1	1	1	Hand Wash	1	1	2	3	4		6	7	8				2	7	2									9		3	1	1	1	5	2	4	4	4	1	1	1	1
227	Achara	Shuakhevi	Dioknice Public school		Male	13	8th Grade	1	1	1	Hand Wash	2	1	2	3	4	5	6	7	8				2	7	1									9		3	2	1	1	4	1	4	4	2	1	1	1	1
228	Achara	Shuakhevi	Dioknice Public school		Female	14	8th Grade	1	1	1	Hand Wash	1	1	2	3	4		6	7	8				2	7	2									9		3	1	1	1	5	2	4	4	4	1	1	1	1
229	Achara	Shuakhevi	Dioknice Public school		Male	13	7th Grade	1	1	1		2	1	2	3	4	5	6	7	8				1	7	1									9		3	1	1	1	4	2	4	1	2	1	2	4	1
230	Achara	Shuakhevi	Dioknice Public school		Male	13	7th Grade	1	1	1	Cleanliness	2	1	2	3	4	5	6	7	8	9			1	7	1											3	1	1	1	3	1	1	1	1	1	1	1	1
231	Achara	Shuakhevi	Dioknice Public school		Male	12	7th Grade	2	1	1	Hand Wash	2	1	2		4	5	6	7	8	9			1	7	1									9		3	1	1	1	3	1	1	4	4	1	1	1
232	Achara	Shuakhevi	Dioknice Public school		Male	12	7th Grade	1	1	1	Cleanliness	2	1	2	3	4	5		7	8	9			1	7	1									9		3	1	1	1	4	1	1	3	1	1	1	1	1
233	Achara	Shuakhevi	Dioknice Public school		Male	12	7th Grade	1	1	1	Cleanliness	2														1										10	3	1	1	1	3	1	1	1	3	1	1	1	1
234	Achara	Shuakhevi	Chanchkharo Public School		Female	14	8th Grade	1	1	1	Hand Wash	3	1	2	3	4	5	6		8				1	7	1											3	2	1	1	1	1	1	1	1	1	1	1	1
235	Achara	Shuakhevi	Chanchkharo Public School		Female	13	8th Grade	1	1	1		2	1	2	3	4	5	6	7	8	9			1	10	2		2									3	3	1	1		2	2	3		1	1		1
236	Achara	Shuakhevi	Chanchkharo Public School		Male	14	8th Grade	1	1	1	Hand Wash	3	1	2	3	4	5	6	7	8				1	7	1											3	1	1	1	3	1	1	1	1	1	1	1	1
237	Achara	Shuakhevi	Chanchkharo Public School		Female	13	8th Grade	1	1	1	Frequent disinfection	1	1	2		3	4	5	6	7	8			1	7	1											3	1	1	3	2	1	1	1	1	1	1	1	1
238	Achara	Shuakhevi	Chanchkharo Public School		Female	14	8th Grade	1	1	1	Frequent disinfection	3	1	2	3	4	5	6	7	8				3	8	4			3				7		9		3	2	1	3	2	1	1	4	4	2	1	1	1
239	Achara	Shuakhevi	Chanchkharo Public School		Female	18	12th Grade	1	1	1		2	1	2		4	5	6		8	9			1	8	1							7				3	1	1	1	2	1	1	2	1	1	1	1	1
240	Achara	Shuakhevi	Shuakhevi Town Public School		Female	14	9th Grade		1	2	Cleanliness	3	1	2	3	4	5	6	7	8				4	8	2								8			3	2	1	1	4	1	1	3	2	1	1		1
241	Achara	Shuakhevi	Shuakhevi Town Public School		Female	15	9th Grade	2	1	2	Cleanliness	2											11	2	7	1										10	3	3	1	2	5	1	1	3		1	1		1
242	Achara	Shuakhevi	Shuakhevi Town Public School		Female	15	9th Grade	2	1	1		3	1	2	3	4	5	6	7	8	9			1	7	1									9		2	1	1	1	4	1	1	3	1	1	1	1	1
243	Achara	Shuakhevi	Shuakhevi Town Public School		Male	15	9th Grade	1	1	2		3	1	2	3	4	5	6	7	8				1	9	2		2	3								2	3	1	1	3	1	1	3	4	1	1	1	1
244	Achara	Qeda	Makhuntseti Village Public Schoo		Male	16	11th Grade	1	1	1		4	1	2	3	4	5	6	7	8	9			3	7	1			3								3	4	1	1	5	1	1	1	1	1	1	1	1
245	Achara	Qeda	Makhuntseti Village Public Schoo		Female	16	11th Grade	1	1	2		2	1	2	3	4	5	6	7	8				3	9	2		2	3			6					1	3	1	2	2	1	1	3	4	1	1	1	1
246	Achara	Qeda	Makhuntseti Village Public Schoo		Male	14	8th Grade	1	1	1		3	1	2	3	4	5	6	7	8	9			1	7	1											3	1	1	1	3	1	1	1	1	1	1	1	1
247	Achara	Qeda	Makhuntseti Village Public Schoo		Female	13	8th Grade	1	1	1		3	1	2	3	4	5	6	7	8				1	7	1							7				3	1	1	1	3	1	1	1	1	1	1	1	1
248	Achara	Qeda	Makhuntseti Village Public Schoo		Male	17	12th Grade	1	1	1		4	1	2	3	4	5	6	7	8				3	7	1											3	1	1	1	5	1	1	1	1	1	1	1	1
249	Achara	Qeda	Makhuntseti Village Public Schoo		Female	17	12th Grade	1	1	1		4	1	2	3	4	5			8				4	7	1											3	1	1	1	5	1	1	1	1	1	2	1	1
250	Achara	Qeda	Makhuntseti Village Public Schoo		Female	16	11th Grade	1	1	1		4	1	2	3	4	5	6	7	8				1	7	1											3	1	1	1	5	1	1	1	1	1	1	1	1
251	Achara	Qeda	Makhuntseti Village Public Schoo		Female	16	11th Grade	2	1	1		4	1	2	3	4	5	6	7	8				3	7	2		2	3			6					1	3	1	2	2	1	1	3	4	1	1	1	1
252	Achara	Qeda	Makhuntseti Village Public Schoo		Female	16	11th Grade	1	1	2		4		2	3	4				8	9			3	9	2		2	3			6	7				2	4	1	2	3	2	4	2	2	1	1	1	1
253	Achara	Qeda	Makhuntseti Village Public Schoo		Female	14	8th Grade	1	1	1		2	1	2		4			7	8				2	7	1										10	3	2	1	1	5	1	1	1	2	1	1	1	1
254	Achara	Qeda	Makhuntseti Village Public Schoo		Male	14	8th Grade	1	1	1		3	1	2	3	4	5	6	7	8				2	8	1			3								3	2	1	1	3	1	1	1	1	1	1	1	1
255	Achara	Qeda	Makhuntseti Village Public Schoo		Male	14	8th Grade	1	1	1		1		2										2	10	1									9		2	4	1	2	2	1	1	1	3	1	1	1	1
256	Achara	Qeda	Makhuntseti Village Public Schoo		Male	14	8th Grade	1	1	1	cleanliness	2	1	2	3		5		7	8				2	8	1										10	2	2	1	2	2	1	1		3	1	1	1	1
257	Achara	Qeda	Makhuntseti Village Public Schoo		Male	15	9th Grade	1	1	1	Cleanliness	3	1	2	3	4	5	6	7	8	9			1	7	1		2	3								2	1	1	1	5	1	1	1	1	1	1	2	1
258	Achara	Qeda	Makhuntseti Village Public Schoo		Female	13	8th Grade	1	1	1	Cleanliness	1	1	2	3	4	5	6	7	8				2	7	1										10	2	2	1	1	5	2	1	1	2	1	1	1	1
259	Achara	Qeda	Makhuntseti Village Public Schoo		Male	12	7th Grade	1	1	1	Cleanliness	2	1											1	8	1											3	2	1	1	3	1	1	3	1	1	1	1
260	Achara	Qeda	Makhuntseti Village Public Schoo		Male	13	7th Grade	1	1	4	Cleanliness	5	1	2	3	4	5	6	7	8				2	7	1									9		3	5	1	4	4	2	1	3	2	1	1	5	1
261	Achara	Qeda	Makhuntseti Village Public Schoo		Female	16	10th Grade	1	1	1		1	1	2			5		7	8				2	8	1											3	1	1	1		1	1			1	1		1
262	Achara	Qeda	Makhuntseti Village Public Schoo		Female	12	7th Grade	1	1	1	Cleanliness	1	1	2	3	4	5	6	7	8	9			3	7	1										10	2	4	1	1	5	1	1	1	1	1	1	1	1
263	Achara	Qeda	Makhuntseti Village Public Schoo		Male	15	9th Grade	1	1	1		2	1	2	3	4		6	7					1	7	1		2	3		5						2	2	1	1	4	1	1	1	2	1	1	1	1
264	Achara	Qeda	Makhuntseti Village Public Schoo		Female	15	9th Grade	1	1	1	cleanliness	2	1	2	3	4			7	8				2	7	1										10	3	2	1	1	5	2	1	4	1	1	1	1	1
265	Achara	Qeda	Makhuntseti Village Public Schoo		Male	16	11th Grade	1	1	1		3	1	2	3	4	5	6	7	8	9			1	7	1											2	1	1	1	4	1	1	1	1	1	1	1	1
266	Achara	Qeda	Makhuntseti Village Public Schoo		Female	15	10th Grade	1	1	1		2	1	2		4	5	6	7	8	9			1	7	1					5						3	2	1	1	3	4	4	1	1	1	1	1	1
267	Achara	Qeda	Makhuntseti Village Public Schoo		Male	16	12th Grade	1	1	1		3		2	3	4	5	6	7	8	9			1	7	1									9		2	4	1	1	2	1	1	1	1	1	1	2	1
268	Achara	Qeda	Makhuntseti Village Public Schoo		Male	15	11th Grade	1	1	1	Cleanliness	3	1	2	3	4	5	6	7	8	9			2	7	1	1										2	2	1	4	5	1	1	3	1	1	1	4	1
269	Achara	Qeda	Makhuntseti Village Public Schoo		Female	14	8th Grade	1	1	1	Hand Wash	3	1	2	3	4	5		7	8				1	7	1											3	2	1	1	2	1	1	1	2	1	1	1	1
270	Achara	Qeda	Makhuntseti Village Public Schoo		Female	15	9th Grade	1	1	1		3	1	2	3	4	5		7	8				1	7	1											3	1	1	1	2	1	1	1	2	1	1	1	1
271	Achara	Qeda	Makhuntseti Village Public Schoo		Male	14	8th Grade	3	1	1	Cleanliness	1											11	2	7	1										10	3	4	1	2	5	2	2	1	2	1	4	1
272	Achara	Qeda	Makhuntseti Village Public Schoo		Male	15	9th Grade	1	1	1	Cleanliness	3	1	2	3	4	5	6	7	8				2	7	1											1	3	1	2	2	1	1	1	2	1	1	1	1
273	Achara	Qeda	Makhuntseti Village Public Schoo		Female	16	10th Grade	1	1	2	Cleanliness	3	1	2	3	4	5	6	7					2	10	2	1					6					2	3	1	2	2	1	1	1	1	1	1	1	1
274	Achara	Qeda	Makhuntseti Village Public Schoo		Female	16	10th Grade	1	1	2		3	1	2	3	4	5	6	7	8				4	10	2			3								1	2	1	2	2	2	1	2	1	1	1	1	1
275	Achara	Qeda	Makhuntseti Village Public Schoo		Female	16	11th Grade	1	1	4		3	1	2	3	4	5	6	7	8				2	10	1		2									2	3	1	1	2	2	4	5	1	1	2	2	1
276	Achara	Qeda	Makhuntseti Village Public Schoo		Female	16	11th Grade	1	1	2		2	1	2	3	4	5	6	7	8				4	10	2		2									1	3	1	2	2	1	1	2	1	1	2	1	1
277	Achara	Qeda	Makhuntseti Village Public Schoo		Male	15	10th Grade	1	1	5	cleanliness	3	1	2	3	4	5	6	7	8				1	7	1									9		3	2	1	1	2	1	1	1	1	1	1	1	1
278	Achara	Qeda	Makhuntseti Village Public Schoo		Male	15	10th Grade	2	2	2		1	1	2	3	4	5	6	7	8	9			4	10	3	1										3	4	1	2	5	2	1	1	5	4	4	5	1
279	Achara	Qeda	Makhuntseti Village Public Schoo		Male	15	10th Grade	2	1	2		1	1	2	3	4	5	6						2	10	2		2									1	3	1	2	5	2	1	1	5	4	1	1	1
280	Achara	Qeda	Makhuntseti Village Public Schoo		Male	13	8th Grade	1	1	1	Cleanliness	1	1	2	3	4	5	6	7	8				1	1	1	1										3	2	1	2	2	2	1	3	2	2		1	1
281	Achara	Qeda	Makhuntseti Village Public Schoo		Male	13	8th Grade	1	1	1	Cleanliness	5	1	2	3	4	5	6	7	8				1	2	1	1										3	2	1	1	2	1	1	3	2	2	1	1	1
282	Achara	Qeda	Makhuntseti Village Public Schoo		Female	12	8th Grade	1	1	1	Cleanliness	3	1	2	3	4	5	6	7	8				1	7	1	1										3	2	1	1	2	2	1	3	2	1	1	1	1
283	Achara	Qeda	Makhuntseti Village Public Schoo		Female	12	7th Grade	1	1	1	Cleanliness	2	1	2	3	4	5	6	7	8				1	7	1	1										3	2	1	1	2	2	1	3	2	1	1	1	1
284	Achara	Qeda	Makhuntseti Village Public Schoo		Female	12	7th Grade	1	1	1	Cleanliness	2	1	2	3	4	5	6	7	8				1	8	1	1										2	2	1	1	2	2	1	3	2	1	1	1	1
285	Achara	Qeda	Makhuntseti Village Public Schoo		Male	15	9th Grade	1	1	1		3	1											1	7	1								8			2	1	1	1	2	5	5	3	2	1	1	1	1
286	Achara	Khelvachauri	Akhalsofi Public School		Female	15	10th Grade	1	1	1	Cleanliness	1	1	2		4		6		8				3	9	1									9		2	2	1	1	2	1	1	4	4	1	1	1	1
287	Achara	Khelvachauri	Akhalsofi Public School		Male	15	10th Grade	1	1	1	Cleanliness	3	1	2	3	4	5	6	7					1	7	1									9		3	1	1	1	4	5	4	1	4	1	2	4
288	Achara	Khelvachauri	Akhalsofi Public School		Male	15	10th Grade	1	1	1		2	1	2	3	4	5	6	7	8				1	8	1									9		3	1	1	1	2	1	1	1	1	1	1	1	1
289	Achara	Khelvachauri	Akhalsofi Public School		Male	15	10th Grade	1	1	1		3	1	2	3	4	5	6	7	8	9			1	7	1									9		2	1	1	1	2	1	1	1	1	1	1	1	1
290	Achara	Khelvachauri	Akhalsofi Public School		Male	16	10th Grade	1	1	2	Cleanliness	1	1	2	3	4	5	6	7	8				1	9	1		2									3	3	1	2	2	1	1	1	2	1	1	1	1
291	Achara	Khelvachauri	Akhalsofi Public School		Female	15	9th Grade	1	1	1		2	1	2	3	4	5	6		8				1	10	2									9		2	2	1	1	4	4	4	4	2	1	1	1	1
292	Achara	Khelvachauri	Akhalsofi Public School		Male	15	9th Grade	1	1	1		1	1	2	3	4	5		7	8	9			1	10	1		2									1	3	1	2	2	2	2	2	2	1	1	1	1
293	Achara	Khelvachauri	Akhalsofi Public School		Male	15	9th Grade	1	1	1		3	1	2	3	4	5	6	7	8				1	10	1									9		2	3	1	2	4	1	1	1	1	1	1	1	1
294	Achara	Khelvachauri	Akhalsofi Public School		Male	15	9th Grade	1	1	1		2	1	2	3				7					2	8	1		2									2	1	1	1	5	4	1	4	1	1	2	1	1
295	Achara	Khelvachauri	Akhalsofi Public School		Female	14	8th Grade	1	1	1		1	1	2	3		5		7	8				1	9	1					5						2	3	1	2	2	1	1	2	2	1	1	1	1
296	Achara	Khelvachauri	Akhalsofi Public School		Female	14	8th Grade	1	1	1	cleanliness	5	1	2	3	4	5		7	8				2	8	1									9		3	3	1	1	2	4	1	1	2	1	1	1	1
297	Achara	Khelvachauri	Akhalsofi Public School		Female	15	8th Grade	1	1	1	cleanliness	3	1	2	3	4	5		7	8	9			1	8	2					5						2	2	1	1	2	4	1	4	4	1	1	1	1
298	Achara	Khelvachauri	Akhalsofi Public School		Male	14	8th Grade	1	1	1		3	1	2	3	4	5	6	7	8				1	7	2											2	1	1	1	5	1	1	1	1	1	1	1	1
299	Achara	Khelvachauri	Akhalsofi Public School		Female	16	11th Grade	1	1	1	cleanliness	3	1	2	3	4			7	8	9			1	8	2										10	3	4	1	1	2	1	1	1	1	2	1	1	1
300	Achara	Khelvachauri	Akhalsofi Public School		Female	16	11th Grade	1	1	1	cleanliness	3	1	2	3	4			7	8	9			1	8	2										10	3	4	1	1	2	1	1	1	1	2	1	1	1
301	Achara	Khelvachauri	Akhalsofi Public School		Female	16	11th Grade	1	1	1	cleanliness	3	1	2	3	4			7	8	9			1	8	2										10	3	4	1	1	2	1	1	1	1	2	1	1	1
302	Achara	Khelvachauri	Akhalsofi Public School		Female	16	11th Grade	1	1	1	cleanliness	3	1	2	3	4			7	8	9			1	8	2										10	3	4	1	1	2	1	1	1	1	2	1	1	1
303	Achara	Khelvachauri	Akhalsofi Public School		Female	16	11th Grade	1	1	1	cleanliness	3	1	2	3	4			7	8	9			1	8	2										10	3	4	1	1	2	1	1	1	1	2	1	1	1
304	Achara	Khelvachauri	Akhalsofi Public School		Female	16	11th Grade	1	1	1	cleanliness	3	1	2	3	4			7	8	9			1	8	2										10	3	4	1	1	2	1	1	1	1	2	1	1	1
305	Achara	Qeda	Makhuntseti Village Public Schoo		Female	14	9th Grade	1	1	2	cleanliness	1	1	2	3	4	5	6	7	8	9			2	8	1						6	7				1	3	1	2	2	1	1	3	5	1	1	1	1
306	Achara	Khelvachauri	Charnauli Village Public School		Male	15	9th Grade	2	1	2		2	1	2	3	4			7	8				4	7	1					5						2	4	4	2	1	1	1	3	3	1	1	5	1
307	Achara	Khelvachauri	Charnauli Village Public School		Female	16	10th Grade	1	1	1	cleanliness	3	1	2	3	4	5	6	7	8				1	7	1		2	3								3	2	1	1	2	1	1	3	4	1	1	1	1
308	Achara	Khelvachauri	Charnauli Village Public School		Male	15	9th Grade	3	1	2		2	1	2	3	4	5		7	8	9			2	10	2			3								2	2	1	2	1	1	1	3	3		1	1	1
309	Achara	Khelvachauri	Charnauli Village Public School		Male	15	9th Grade	1	1	2	Cleanliness	2	1	2	3	4	5	6	7	8				2	9	2		2									3	3	1	2	1	1	1	2	4	1	2	2	1
310	Achara	Khelvachauri	Charnauli Village Public School		Female	16	10th Grade	1	1	3	Frequent disinfection	3	1	2	3	4	5	6	7	8	9			1	7	1		2				6	7				3	4	1	2	2	1	1	3	4	1	1	1	1
311	Achara	Khelvachauri	Charnauli Village Public School		Male	15	10th Grade	1	1	2		3												1	7	1											3	1	1	1	4	1	1	4	4	1	1	5	1
312	Achara	Khelvachauri	Charnauli Village Public School		Female	17	12th Grade	3	1	5	cleanliness	3								8				3	9	2		2									3	3	1	1	5	1	1	3	2	2	1	1	1
313	Achara	Khelvachauri	Charnauli Village Public School		Male	16	11th Grade	1	1	1		1	1	2		4	5	6	7	8				2	9	2									9		3	1	1	1	4	2	2	4	4	1	1	1	1
314	Achara	Khelvachauri	Charnauli Village Public School		Female	16	11th Grade	1	1	1	cleanliness	1	1	2	3	4	5	6	7	8	9			2	7	1										10	3	1	1	1		4	1	1	2	1	1		1
315	Achara	Khelvachauri	Charnauli Village Public School		Female	16	11th Grade	1	1	1	Cleanliness	2	1	2	3	4	5	6	7	8				1	9	2		2				6	7				2	2	1	2	2	2	2	1	1	1	1	1	1
316	Achara	Khelvachauri	Charnauli Village Public School		Female	16	11th Grade	1	1	1		3	1	2	3	4	5	6	7	8				1	9	1		2									3	1	1	1		5	5	1	1	1	1	2	1
317	Achara	Khelvachauri	Charnauli Village Public School		Male	17	11th Grade	1	1	1		2	1	2	3	4	5	6	7	8				2	9	2			3								3	2	1	1	5	1	1	4	4	1	1	1	1
318	Achara	Khelvachauri	Charnauli Village Public School		Male	16	11th Grade	1	1	1		5		2	3	4			7					6	10	1	1						7				3	4	1	2	1	1	1	3	4	2	1	1	1
319	Achara	Khelvachauri	Charnauli Village Public School		Male	17	12th Grade	1	1	2		1	1	2	3		5							2	9	1			3								2	2	1	2	2	1	1	4	2	1	1	1	1
320	Achara	Khelvachauri	Charnauli Village Public School		Female	16	11th Grade	1	1	2	Hand Wash	3	1	2	3	4	5	6	7	8				2	9	1			3								3	2	1	1	3	1	1	4	3	1	1	1	1
321	Achara	Khelvachauri	Charnauli Village Public School		Male	16	11th Grade	1	1	1		5	1	2	3	4	5	6	7	8	9			2	10	1		2									3	3	3	2	1	3	3	3	3	2	3	3	1
322	Achara	Khelvachauri	Charnauli Village Public School		Female	17	11th Grade	1	1	2	Hand Wash	3	1	2	3	4	5	6	7	8				2	9	1			3								3	1	1	1	2	1	1	3	4	1	1	1	1
323	Achara	Khelvachauri	Charnauli Village Public School		Female	16	10th Grade	1	1	1	Hand Wash	3	1	2	3	4	5	6	7	8				2	9	1			3								3	1	1	1	2	1	1	3	4	1	1	1	1
324	Achara	Khelvachauri	Charnauli Village Public School		Female	18	12th Grade	1	1	5	Cleanliness	4	1	2		4	5		7	8				1	10	2					5						3	3	1	1	2	1	1	1	1	1	2	2	1
325	Achara	Khelvachauri	Charnauli Village Public School		Female	19	12th Grade	1	1	2	Cleanliness	1	1	2	3				7	8				1	9	1		2									3	3	1	2	3	4	1	4	4	1	1	1	1
326	Achara	Khelvachauri	Charnauli Village Public School		Male	17	12th Grade	1	1	2		1											11	3	11	1									9		3	1	1	1	1	1	1	4	4	1	1	1	1
327	Achara	Khelvachauri	Charnauli Village Public School		Male	18	12th Grade	1	1	1		1	1	2			5		7	8	9			1	8	1		2									3	2	1	1	4	1	1	1	1	1	1	1	1
328	Achara	Khelvachauri	Charnauli Village Public School		Male	15	9th Grade	1	1	1		3												1	10	1		2									2	2	1	3	1	5	2	2	2	1	2	1	1
329	Achara	Khelvachauri	Charnauli Village Public School		Male	15	9th Grade	1	1	2		2	1	2	3			6	7	8				2	9	2		2									2	4	1	2	2	2	2	3	3	1	1	2	1
330	Achara	Khelvachauri	Charnauli Village Public School		Female	15	9th Grade	1	1	1		3	1	2	3	4	5	6	7	8				1	8	1											2	2	1	1	2			2		1	1		1
331	Achara	Khelvachauri	Charnauli Village Public School		Female	15	9th Grade	2	1	2	Frequent disinfection	2	1	2	3	4	5	6	7	8				4	10	3		2	3		5	6	7				3	4	1	1	5	1	1	4	2	2	1	1	1
332	Achara	Khelvachauri	Charnauli Village Public School		Female	15	9th Grade	1	1	3	Frequent disinfection	5	1	2		4	5	6	7	8				1	9	1			3			6	7				2	4	1	3	4	1	1	4	4	1	1	1	1
333	Achara	Khelvachauri	Charnauli Village Public School		Female	15	9th Grade	1	1	1	Cleanliness	3	1	2	3			6	7					2	10	2		2	3								3	2	1	2	5	4	5	3	2	2	1	1	1
334	Achara	Khelvachauri	Charnauli Village Public School		Female	15	9th Grade	1	1	5	Cleanliness	3		2										1	10	1		2									3	3	1	1	2	1	1	1	2	1	1	1	1
335	Achara	Khelvachauri	Charnauli Village Public School		Female	16	10th Grade	1	1	1	Cleanliness	3	1	2	3	4	5	6	7	8	9			3	9	2		2					7				2	3	1	2	2	3	3	2	1	1	1	1	1
336	Achara	Khelvachauri	Charnauli Village Public School		Female	15	10th Grade	1	1	1	Cleanliness	3	1	2	3	4	5	6	7	8	9			2	9	2			3			6					3	3	1	2	2	2	2	2	1	1	1	1	1
337	Achara	Khelvachauri	Charnauli Village Public School		Female	14	8th Grade	1	1	1		3	1	2	3	4	5	6	7	8				2	8	2									9		3	2	1	2	2	1	1	2	1	1	1	1	1
338	Achara	Khelvachauri	Charnauli Village Public School		Male	14	8th Grade	1	1	3	cleanliness	1	1	2	3	4	5	6	7	8				1	10	1									9		2	6	1	2	2	1	1	4	4	1	1	1	1
339	Achara	Khelvachauri	Charnauli Village Public School		Female	14	8th Grade	3	1	1		2	1	2	3	4	5	6	7	8				3	9	2		2	3			6	7				2	4	1	2	2	2	2	3	4	1	1	1	1
340	Achara	Khelvachauri	Charnauli Village Public School		Male	14	8th Grade	2	1	1		2	1	2	3	4		6	7	8	9			2	8	2							7				3	2	1	2	1	1	1	3	4	1	1	1	1
341	Achara	Khelvachauri	Charnauli Village Public School		Male	15	9th Grade	1	1	2	cleanliness	5	1											1		2									9		3	4	1	2	2	1	1	3	4	1	1	1	1
342	Achara	Khelvachauri	Charnauli Village Public School		Male	14	8th Grade	1	1	2		5	1											1	7	2									9		3	4	1	2	1	1	1	3	4	1	1	4	1
343	Achara	Khelvachauri	Charnauli Village Public School		Male	15	9th Grade	1	1	1		1	1	2	3				7	8				1	7	2	1										1	2	1	1	2	1	1	2	2	1	1	1	1
344	Achara	Khelvachauri	Charnauli Village Public School		Female	14	8th Grade	1	1	1		1	1	2		4	5	6	7	8	9			2	7	2		2	3								3	2	1	1	5	1	1	1	2	1	1	1	1
345	Achara	Khelvachauri	Charnauli Village Public School		Male	15	9th Grade	1	1	4	cleanliness	2	1	2	3	4		6	7	8				1	8	2		2	3								2	4	1	2	1	1	1	4	2	1	1	1	1
346	Achara	Khelvachauri	Charnauli Village Public School		Male	14	8th Grade	1	1	1		2	1	2	3	4	5	6	7	8				2	7	1		2				6					2	2	11	4	2	1	1	2	3	1	1	1	1
347	Achara	Khelvachauri	Charnauli Village Public School		Male	14	8th Grade	2	1	2		2	1	2	3	4	5	6	7	8				1	7	1		2									3	1	1	1	2	1	2	3	4	1	1	1	1
348	Achara	Khelvachauri	Charnauli Village Public School		Male	14	8th Grade	1	1	2		2		2										1	10	1		2									2	1	1	2	3	1	1	3	2	1	1	1	1
349	Achara	Khelvachauri	Charnauli Village Public School		Male	14	8th Grade	1	1	2		1												1	8	1										10	3	1	1	1	5	1	1	1	1	1	1	1	1
350	Achara	Khelvachauri	Charnauli Village Public School		Male	14	8th Grade	1	1	1	Hand Wash	2	1	2	3	4	5	6	7	8				1	1	1	1										2	2	1	1	1	1	1	1	4	1	2	1	1
351	Achara	Khelvachauri	Charnauli Village Public School		Female	14	8th Grade	1	1	1	Frequent disinfection	5												2	7	2										10	2	1	1	2	2	4	1	1	2	1	1	1	1
352	Achara	Khelvachauri	Charnauli Village Public School		Female	14	8th Grade	1	1	1	Frequent disinfection	5												2	7	2										10	2	1	1	2	2	4	1	1	2	1	1	1	1
353	Achara	Khelvachauri	Charnauli Village Public School		Female	14	8th Grade	1	1	1	Frequent disinfection	5												2	7	2										10	2	1	1	2	2	4	1	1	2	1	1	1	1
354	Achara	Kobuleti	Kvriqi No. 1 Public School		Male	13	8th Grade	1	1	1		3	1	2	3	4	5	6	7	8	9			1	7	2											2	1	1	1		1	1	1		1	1	1	1
355	Achara	Kobuleti	Kvriqi No. 1 Public School		Male	13	8th Grade	1	1	1		3	1	2	3	4	5	6	7	8	9			1	7	2											2	1	1	1		1	1	1		1	1	1	1
356	Achara	Kobuleti	Kvriqi No. 1 Public School		Male	13	8th Grade	1	1	1		3	1	2	3	4	5	6	7	8	9			1	7	2											2	1	1	1		1	1	1		1	1	1	1
357	Achara	Kobuleti	Kvriqi No. 1 Public School		Male	13	8th Grade	1	1	1		3	1	2	3	4	5	6	7	8	9			1	7	2											2	1	1	1		1	1	1		1	1	1	1
358	Achara	Kobuleti	Kvriqi No. 1 Public School		Male	13	8th Grade	1	1	1		3	1	2	3	4	5	6	7	8	9			1	7	2											2	1	1	1		1	1	1		1	1	1	1
359	Achara	Kobuleti	Kvriqi No. 1 Public School		Male	13	8th Grade	1	1	1		3	1	2	3	4	5	6	7	8	9			1	7	2											2	1	1	1		1	1	1		1	1	1	1
360	Achara	Qeda	Makhuntseti Village Public School		Male	14	9th Grade	1	1	2	It should be clean, and there should be paper and soap.	1	1	2	3	4	5	6	7	8	9			2	8	1						6	7				1	3	1	2	2	1	1	3	5	1	1	1	1
361	Achara	Qeda	Makhuntseti Village Public School		Female	14	9th Grade	1	1	2	It should be clean, and there should be paper and soap.	1	1	2	3	4	5	6	7	8	9			2	8	1						6	7				1	3	1	2	2	1	1	3	5	1	1	1	1
362	Achara	Qeda	Makhuntseti Village Public School		Female	15	10th Grade	1	1	2	It should be clean, and there should be paper and soap.	1	1	2	3	4	5	6	7	8	9			2	8	1						6	7				1	3	1	2	2	1	1	3	5	1	1	1	1
363	Achara	Qeda	Makhuntseti Village Public School		Female	14	9th Grade	1	1	2	It should be clean, and there should be paper and soap.	1	1	2	3	4	5	6	7	8	9			2	8	1						6	7				1	3	1	2	2	1	1	3	5	1	1	1	1
364	Achara	Qeda	Makhuntseti Village Public School		Male	14	9th Grade	1	1	2	It should be clean, and there should be paper and soap.	1	1	2	3	4	5	6	7	8	9			2	8	1						6	7				1	3	1	2	2	1	1	3	5	1	1	1	1
365	Achara	Qeda	Makhuntseti Village Public School		Female	14	9th Grade	1	1	2	It should be clean, and there should be paper and soap.	1	1	2	3	4	5	6	7	8	9			2	8	1						6	7				1	3	1	2	2	1	1	3	5	1	1	1	1
366	Achara	Qeda	Makhuntseti Village Public School		Female	14	9th Grade	1	1	2	It should be clean, and there should be paper and soap.	1	1	2	3	4	5	6	7	8	9			2	8	1						6	7				1	3	1	2	2	1	1	3	5	1	1	1	1
367	Achara	Qeda	Makhuntseti Village Public School		Female	16	10th Grade	1	1	2	It should be clean, and there should be paper and soap.	1	1	2	3	4	5	6	7	8	9			2	8	1						6	7				1	3	1	2	2	1	1	3	5	1	1	1	1
368	Achara	Qeda	Makhuntseti Village Public School		Male	14	9th Grade	1	1	2	It should be clean, and there should be paper and soap.	1	1	2	3	4	5	6	7	8	9			2	8	1						6	7				1	3	1	2	2	1	1	3	5	1	1	1	1
[truncated: 84 more columns]

## Sheet: DataBase Teachers Questionnaire
Questionnaire Number	1. Region	2. Municipality	3. School Name	4.Teacher’s Name/Surname ( Optional)	5.Gender	6.Age	7.1 In what way are water, sanitation, and hygiene (WASH) issues integrated into your curriculum?	7.2 In what way are water, sanitation, and hygiene (WASH) issues integrated into your curriculum?	7.3 In what way are water, sanitation, and hygiene (WASH) issues integrated into your curriculum?	7.4 In what way are water, sanitation, and hygiene (WASH) issues integrated into your curriculum?	7.5 In what way are water, sanitation, and hygiene (WASH) issues integrated into your curriculum?	7.6 In what way are water, sanitation, and hygiene (WASH) issues integrated into your curriculum?	7.7 In what way are water, sanitation, and hygiene (WASH) issues integrated into your curriculum?	7.8 In what way are water, sanitation, and hygiene (WASH) issues integrated into your curriculum?	8. Does any subject cover topics related to WASH (water, sanitation, and hygiene)?	9. If yes, please specify which subject.	10.1 What challenges do you face when teaching WASH-related topics?	10.2 What challenges do you face when teaching WASH-related topics?	10.3 What challenges do you face when teaching WASH-related topics?	10.4 What challenges do you face when teaching WASH-related topics?	10.5 What challenges do you face when teaching WASH-related topics?	10.6 What challenges do you face when teaching WASH-related topics?	10.7 What challenges do you face when teaching WASH-related topics?	11. How would you assess the state of water, sanitation, and hygiene in your school?	12.Are the toilets sufficient in number and properly maintained?	13.1 How do you encourage and promote proper handwashing and hygiene practices among your students?	13.2 How do you encourage and promote proper handwashing and hygiene practices among your students?	13.3 How do you encourage and promote proper handwashing and hygiene practices among your students?	13.4 How do you encourage and promote proper handwashing and hygiene practices among your students?	13.5 How do you encourage and promote proper handwashing and hygiene practices among your students?	13.6 How do you encourage and promote proper handwashing and hygiene practices among your students?	13.7 How do you encourage and promote proper handwashing and hygiene practices among your students?	13.8 How do you encourage and promote proper handwashing and hygiene practices among your students?	13.9 How do you encourage and promote proper handwashing and hygiene practices among your students?	13.10 How do you encourage and promote proper handwashing and hygiene practices among your students?	13.11 How do you encourage and promote proper handwashing and hygiene practices among your students?	13.12 How do you encourage and promote proper handwashing and hygiene practices among your students?	14. Do you encounter any challenges in establishing and maintaining hygienic behaviors among your students?	15. If yes, what challenges do you face?	16. Do you receive any support or resources related to WASH from the school administration or external organizations?	17.1 Do you receive any support or resources related to WASH from the school administration or external organizations?	17.2 Do you receive any support or resources related to WASH from the school administration or external organizations?	17.3 Do you receive any support or resources related to WASH from the school administration or external organizations?	17.4 Do you receive any support or resources related to WASH from the school administration or external organizations?	17.5 Do you receive any support or resources related to WASH from the school administration or external organizations?	17.6 Do you receive any support or resources related to WASH from the school administration or external organizations?	17.7 Do you receive any support or resources related to WASH from the school administration or external organizations?	17.8 Do you receive any support or resources related to WASH from the school administration or external organizations?	17.9 Do you receive any support or resources related to WASH from the school administration or external organizations?
NN	Q1	Q2	Q3	Q4	Q5	Q6	Q7.1	Q7.2	Q7.3	Q7.4	Q7.5	Q7.6	Q7.7	Q7.8	Q8	Q9	Q10.1	Q10.2	Q10.3	Q10.4	Q10.5	Q10.6	Q10.7	Q11	Q12	Q13.1	Q13.2	Q13.3	Q13.4	Q13.5	Q13.6	Q13.7	Q13.8	Q13.9	Q13.10	Q13.11	Q13.12	Q14	Q15	Q16.1	Q17.1	Q17.2	Q17.3	Q17.4	Q17.5	Q17.6	Q17.7	Q17.8	Q17.9
1	Achara	Khulo	Didachari Public School		Female	41					5				1	Nature Studies							7	3	2					5								3									7
2	Achara	Khulo	Didachari Public School		Male	64				4	5	6			1	Biology	1	2			5	6		1	1			3										2		1		2	3		5		7
3	Achara	Khulo	Didachari Public School		Female	48					5	6			1	Nature Studies	1	2						2	2		2											1	Do not follow hygiene standards						5
4	Achara	Qeda	Kvemo Makhuntseti Public School		Female	52									3		1							3	1	1												2											9
5	Achara	Qeda	Kvemo Makhuntseti Public School		Female	68							7		1	Biology	1							3	3	1												2										8
6	Achara	Qeda	Makhuntseti Village Public School		Female	40		2			5				1	Me and Society	1			4				3	2	1												1	Require systematic monitoring									8
7	Achara	Qeda	Makhuntseti Village Public School		Female	61	1	2	3	4	5	6	7		1	Biology	1							3	1			3										1	Require systematic monitoring
8	Achara	Qeda	Makhuntseti Village Public School		Female	48	1	2	3	4	5				1	Me and Society	1							1	1	1												2		1		2
9	Achara	Qeda	Makhuntseti Village Public School		Female	42							7		2								7	3	3		2											2				2		4
10	Achara	Khelvachauri	Akhalsofi Public School		Female	64	1	2	3	4	5	6			1	Chemistry and Biology	1							2	2		2											2		1	1			4			7
11	Achara	Khelvachauri	Akhalsofi Public School		Female	45		2	3	4		6			1	Chemistry and Biology	1			4	5	6		1	1		2											1	Require systematic monitoring	1				4
12	Achara	Khelvachauri	Akhalsofi Public School		Female	36		2							1	Chemistry and Biology	1					6		2	1		2											2		1		2		4
13	Achara	Shuakhevi	Shuakhevi Public School		Male	76					5				2	Mathematics		2						1	1			3										2		1	1
14	Achara	Shuakhevi	Dioknice Public school		Female	45	1				5				1	Geography and Nature Studies	1	2	3	4	5			3	2	1												1	There is no emphasis on hygiene from the family	1			3
15	Achara	Shuakhevi	Dioknice Public school		Female	40					5				1	Nature Studies	1	2		4				3	2	1												1	Do not follow hygiene standards	1			3
16	Achara	Kobuleti	Kvriqi No. 2 Public School		Female	62	1			4	5	6				Nature Studies								3	2	1												1	Have difficulty applying in practice	1		2	3	4
17	Achara	Kobuleti	Kvriqi No. 2 Public School		Female	45		2	3		5				1	Nature Studies	1		3			6		2	2	1												1	Have difficulty applying in practice	1		2	3			6
18	Achara	Kobuleti	Kvriqi No. 2 Public School		Female	65	1	2	3	4	5	6			1	Chemistry and Biology	1			4		6		3	2	1												1	Low level of awareness	1		2	3	4	5	6
19	Achara	Kobuleti	Kvriqi No. 2 Public School		Female	62	1	2	3	4	5	6			1	Chemistry and Biology	1			4	5	6		3	2	1												1	Low level of awareness		1	2	3	4	5
20	Achara	Khelvachauri	Charnauli Village Public School		Female	50		2			5	6			1	Chemistry and Biology			3	4	5			3	2	1		3		5	6		8					1	Low level of awareness	1			3		5
21	Achara	Khelvachauri	Charnauli Village Public School		Female	43		2			5	6			1	Chemistry and Biology				4	5			2	2		2	3		5								2			1	2		4	5		7
22	Achara	Khelvachauri	Charnauli Village Public School		Female	42	1			4	5					Chemistry and Biology				4	5			2	2		2	3			6		8	9				1		1	1
23	Achara	Shuakhevi	Chanchkharo Public School		Male	60			3		5				1	Chemistry and Biology			3	4	5			2	1	1												2									7
24	Achara	Shuakhevi	Chanchkharo Public School		Female	51					5				1	Chemistry and Biology	1							3	1	1	2		4	5	6							1	Low level of awareness	1		2		4	5
25	Achara	Shuakhevi	Chanchkharo Public School		Female	54					5				1	Chemistry and Biology	1							3	1	1		3	4		6	7						2		1	1
26	Achara	Kobuleti	Kvriqi No. 1 Public School		Female	60		2			5				3				3					2	1			3			6							1	Require systematic monitoring	1			3
27	Achara	Kobuleti	Kvriqi No. 1 Public School		Female	54		2		4	5				1	Sport				4	5	6		2	1		2			5		7		9				1	Require systematic monitoring	1		2		4
28	Achara	Kobuleti	Kvriqi No. 1 Public School		Female	59			3		5				1	Biology, Nature Studies and Me and Society		2			5			1	1		2			5		7		9				1	Require systematic monitoring	1		2		4
29	Achara	Kobuleti	Kvriqi No. 1 Public School		Female	46		2		4	5				1	Nature Studies				4	5	6		2	1			3		5								2		1	1			4
30	Achara	Kobuleti	Kvriqi No. 1 Public School		Female	59			3		5				1	Biology, Nature Studies and Me and Society		2			5			1	1		2			5		7		9				1	Require systematic monitoring	1		2		4
31	Achara	Kobuleti	Kvriqi No. 1 Public School		Female	65	1	2	3	4	5	6			1	Chemistry and Biology	1			4		6		3	2	1												1	Low level of awareness	1		2	3	4	5	6
32	Achara	Khulo	Didachari Public School		Male	64				4	5	6			1	Biology	1	2			5	6		1	1			3										2		1		2	3		5		7
33	Achara	Khulo	Didachari Public School		Male	64				4	5	6			1	Biology	1	2			5	6		1	1			3										2		1		2	3		5		7
34	Achara	Shuakhevi	Chanchkharo Public School		Female	51					5				1	Chemistry and Biology	1							3	1	1	2		4	5	6							1	Low level of awareness	1		2		4	5
35	Achara	Shuakhevi	Chanchkharo Public School		Female	51					5				1	Chemistry and Biology	1							3	1	1	2		4	5	6							1	Low level of awareness	1		2		4	5
36	Achara	Qeda	Makhuntseti Village Public School		Female	40		2			5				1	Me and Society	1			4				3	2	1												1	Require systematic monitoring									8
37	Achara	Khelvachauri	Akhalsofi Public School		Female	45		2	3	4		6			1	Chemistry and Biology	1			4	5	6		1	1		2											1	Require systematic monitoring	1				4
38	Achara	Khelvachauri	Akhalsofi Public School		Female	45		2	3	4		6			1	Chemistry and Biology	1			4	5	6		1	1		2											1	Require systematic monitoring	1				4
39	Achara	Khelvachauri	Charnauli Village Public School		Female	43		2			5	6			1	Chemistry and Biology				4	5			2	2		2	3		5								2			1	2		4	5		7
40	Achara	Khelvachauri	Charnauli Village Public School		Female	43		2			5	6			1	Chemistry and Biology				4	5			2	2		2	3		5								2			1	2		4	5		7
41	Achara	Shuakhevi	Dioknice Public school		Female	36					5				1	Nature Studies	1	2		4				3	2	1												1	Do not follow hygiene standards	1			3
42	Achara	Shuakhevi	Dioknice Public school		Female	40					5				1	Nature Studies	1	2		4				3	2	1												1	Do not follow hygiene standards	1			3
43	Achara	Shuakhevi	Dioknice Public school		Female	42					5				1	Nature Studies	1	2		4				3	2	1												1	Do not follow hygiene standards	1			3
44	Achara	Khulo	Didachari Public School		Male	64				4	5	6			1	Biology	1	2			5	6		1	1			3										2		1		2	3		5		7
45	Achara	Khulo	Didachari Public School		Male	64				4	5	6			1	Biology	1	2			5	6		1	1			3										2		1		2	3		5		7
46	Achara	Khulo	Didachari Public School		Male	56				4	5	6			1	Biology	1	2			5	6		1	1			3										2		1		2	3		5		7
47	Achara	Qeda	Makhuntseti Village Public Schoo		Female	68							7		1	Biology	1							3	3	1												2										8
48	Achara	Qeda	Makhuntseti Village Public Schoo		Female	51							7		1	Biology	1							3	3	1												2										8
49	Achara	Qeda	Makhuntseti Village Public Schoo		Female	68							7		1	Biology	1							3	3	1												2										8
50	Achara	Shuakhevi	Dioknice Public school		Male	76					5				2	Mathematics		2						1	1			3										2		1	1
51	Achara	Shuakhevi	Dioknice Public school		Male	75					5				2	Mathematics		2						1	1			3										2		1	1
52	Achara	Shuakhevi	Dioknice Public school		Male	42					5				2	Mathematics		2						1	1			3										2		1	1
53	Achara	Shuakhevi	Dioknice Public school		Male	76					5				2	Mathematics		2						1	1			3										2		1	1
[truncated: 29 more columns]

## Sheet:  Students Questionnaire
	Student Questionnaire
	A1. Region:
	A2. Municipality:
	A3. School:
	1. Student Name / Surname: (Serial Number)
	2. Gender:
	1. Female
	2. Male
	3. Age: ________
	4. Grade / Level: ________
	Knowledge and Awareness:
	5. Do you have complete information about handwashing?
	1. Yes
	2. No
	3. I don’t know
	4. Prefer not to answer
	6. Is handwashing important during the day?
	1. Yes
	2. No
	3. I don’t know
	4. Prefer not to answer
	7.Do you receive information about safe water, sanitation, and hygiene at school?
	1. Yes
	2. No
	3. I don’t know
	4. Prefer not to answer
	5. I don’t remember
	8. Explain what proper toilet hygiene means. --------
	Hygiene Practices:
	9. On average, how often do you wash your hands with soap and water per day?
	1. 1–4 times
	2. 5–8 times
	3. 9+ times
	4. Difficult to answer
	5. I don’t know / I don’t remember
	10. When do you usually wash your hands? (Check all that apply)
	1. Before eating
	2. After using the toilet
	3. After coming home
	4. After touching animals
	5. After coughing, sneezing, or blowing your nose
	6. After playing outside
	7. Before and after handling food
	8. When I feel or see my hands are dirty
	9. When instructed by parents or teachers
	10. I don’t know / I don’t remember
	11. Other (please specify): ________
	11. Is there running water at the school?
	1. Yes, always
	2. Yes, most of the time
	3. Sometimes
	4. No / rarely
	5. I don’t know / I don’t remember
	6. Other (specific): ________
	12. Is there soap available for handwashing?
	7. Yes, always
	8. Yes, most of the time
	9. Sometimes
	10. No / rarely
	11. I don’t know / I don’t remember
	12. Other (specific): ________
	13. Are you able to wash your hands at school?
	1. Yes
	2. Sometimes unable
	3. No
	4. I don’t know / I don’t remember
	5. Prefer not to answer
	14.Which of the following prevents you from washing your hands?
	1. I don’t think it is necessary
	2. Lack of access to soap
	3. Lack of access to water
	4. No one told me to wash my hands
	5. Lack of time
	6. Broken sink
	7. Dirt and smell / uncleanliness
	8. People prevent me from washing my hands
	9. I don’t know / I don’t remember
	10. Other (specific): ________
	Infrastructure-related Questions:
	15. Do you have to wait in line for the toilet
	1. Mostly yes
	2. Sometimes
	3. No
	4. I don’t know / I don’t remember
	5. Prefer not to answer
	16.Are the toilets clean and well-maintained?
	1. Yes, always
	2. Yes, most of the time
	3. Sometimes
	4. No / rarely
	5. I don’t know / I don’t remember
	6. Prefer not to answer
	17.Are the toilets separate for girls and boys?
	1. Yes
	2. No
	3. I don’t know / I don’t remember
	4. Prefer not to answer
	18.Is the toilet area safe and comfortable?
	1. Yes
	2. No
	3. I don’t know / I don’t remember
	4. Prefer not to answer
	19.What problems does the toilet area have?
	1. No cabin doors
	2. Cabin doors present but do not lock
	3. Cabin doors present and lock
	4. I don’t know / I don’t remember
	5. Other (specific): ________
	Health-related Questions:
	20.During the past 12 months, while attending school, have you experienced diarrhea?
	1. No, never
	2. Yes, once or twice
	3. Yes, frequently
	4. I don’t know / I don’t remember
	5. Prefer not to answer
	21.During the past 3 months, while attending school, have you experienced diarrhea?
	1. No, never
	2. Yes, once or twice
	3. Yes, frequently
	4. I don’t know / I don’t remember
	5. Prefer not to answer
	Behavior Change and Education:
	22. Have you received any school-based educational training related to sanitation and hygiene?
	1. Yes, detailed
	2. No, only partial information
	3. No
	4. I don’t know / I don’t remember
	5. Other (please specify): ________
	23. If you have received such training, how do you think WASH (Water, Sanitation, and Hygiene in schools) education has influenced your behaviors and practices?
	1. Yes, significantly
	2. Yes, somewhat
	3. No influence
	4. I don’t know / I don’t remember
	5. Other (please specify): ________
	24.What do you use to wash your hands?
	1. Soap
	2. Only water without soap
	3. I don’t know / I don’t remember
	4. Other (please specify): ________
	25.What do you use to brush your teeth?
	1. Toothpaste + toothbrush
	2. Water + toothbrush
	3. I don’t know / I don’t remember
	4. Other (please specify): ________
	26.What do you use for anal hygiene?
	1. Toilet paper
	2. Water
	3. Nothing
	4. I don’t know / I don’t remember
	5. Other (please specify): ________
	27. In your opinion, what are the important purposes of hygiene from the following? (Please select all that apply)
	1. For health
	2. To avoid bad odor
	3. For social and family status
	4. Being dirty is not good
	5. I don’t know / I don’t remember
	6. Other (please specify): ________
	28. In your opinion, why is it necessary to wash hands with soap and water? (Please select all that apply)
	1. To reduce diarrheal diseases
	2. To prevent other infections / diseases
	3. For clean hands
	4. To prevent stomach aches
	5. For religious reasons
	6. I don’t know / I don’t remember
	7. Other (please specify): ________
	29. In your opinion, which of the following can help protect you from diarrheal diseases and stomach pain? (Please select all that apply)
	1. Eat washed fruits and vegetables
	2. Eat clean and fresh food
	3. Use a clean toilet
	4. Drink clean / boiled water
	5. Wash hands after playing
	6. Wash hands before eating
	7. Wash hands after using the toilet
	8. I don’t know / I don’t remember
	9. Other (please specify): ________
	30. In your opinion, how should we behave when using the toilet? (Please select all that apply
	1. Wash hands after using the toilet
	2. Flush toilet after use
	3. Dispose of toilet paper properly
	4. Turn off the tap
	5. Do not throw solid waste into the toilet
	6. Avoid spilling water on the floor
	7. I don’t know / I don’t remember
	8. Other (please specify): ________
	31.Do you use the school toilet?
	1. Yes
	2. No
	3. I don’t know / I don’t remember
	4. Prefer not to answer
	32.If you do not use it, why?
	1. No toilet paper
	2. No soap for handwashing
	3. No water
	4. Not safe
	5. Broken
	6. Bad smell
	7. Dirty
	8. Unsafe
	9. I don’t know / I don’t remember
	10. Prefer not to answer
	11. Other (please specify): ________
	33. Is the toilet located outdoors or inside the school building?
	1. Outdoors
	2. Inside the school building
	3. Both
	4. I don’t know / I don’t remember
	5. Prefer not to answer
	34. Is the toilet the same for teachers and students, or separate?
	1. Yes
	2. No
	3. I don’t know / I don’t remember
	4. Prefer not to answer
	35.Do you use a handwashing facility at school?
	1. Yes
	2. No
	3. I don’t know / I don’t remember
	4. Prefer not to answer
	36. If you do not use it, what is the reason?
	1. No soap
	2. Water is cold
	3. Sink is not clean
	4. Shared with girls
	5. Shared with boys
	6. Not working
	7. Water comes in small amounts
	8. Far from classroom
	9. Too high to reach
	10. I don’t know / I don’t remember
	11. Prefer not to answer
	37. How do you drink water at school?
	1. From school taps
	2. I bring water from home
	3. I buy bottled water
	4. Never drink water at school
	5. I don’t know / I don’t remember
	6. Other (please specify): ________
	38. What do you use to drink water at school?
	1. With hands
	2. Plastic cups shared with other students
	3. Cups shared with other students
	4. Shared bottle
	5. Own cup
	6. Own bottle
	7. Directly from tap
	8. I don’t know / I don’t remember
	9. Other (please specify): ________
	39. Outside of school, when do you wash your hands?
	1. Before eating
	2. After using the toilet
	3. After playing
	4. I don’t know / I don’t remember
	5. Other (please specify): ________
	40.Outside of school, what do you use to wash your hands?
	1. Soap
	2. Water without soap
	3. I don’t know / difficult to answer
	4. Other (please specify): ________
	WASH Activities Participation
	41.Do you have any WASH-related (Water, Sanitation, and Hygiene) activities at your school?
	1. Yes → Q42
	2. No
	3. I don’t know / difficult to answer → Q42
	42.Are you personally involved in these activities?
	1. Yes, actively
	2. Yes, sometimes
	3. No
	4. Not interested
	5. I don’t know / difficult to answer
	6. Other (please specify): ________
	43. In your opinion, how can students contribute to improving water, sanitation, and hygiene at your school? (Please select all that apply)
	1. Practice good hygiene habits
	2. Raise awareness
	3. Participate in cleaning campaigns
	4. Use water efficiently
	5. Advocate for improved facilities
	6. Take responsibility
	7. Join WASH clubs or committees
	8. I don’t know / difficult to answer
	9. Other (please specify): ________
	Challenges
	44. Are there any obstacles or problems you face at school regarding water, sanitation, and hygiene?
	1. Yes
	2. No
	3. I don’t know / difficult to answer
	4. Prefer not to answer
	45. If yes, what are the problems?

## Sheet: Teachers Questionnaire
	Questions for Teachers
	1. Region:
	2. Municipality:
	3. School:
	4. Teacher’s First/Last Name:
	5. Gender:
	1. Female
	2. Male
	6. Age: ----------
	Curriculum and Education
	7. In what way are water, sanitation, and hygiene (WASH) issues integrated into your curriculum?
	1. Invited speakers or experts
	2. Field trips or on-site visits
	3. Practical demonstrations
	4. Case studies or research projects
	5. Collaborative projects
	6. Assessment systems
	7. I don’t know / Hard to answer
	8. Other (please specify)
	8. Does any subject cover topics related to WASH (water, sanitation, and hygiene)
	1. Yes
	2. No
	3. I don’t know / Hard to answer
	4. Other (please specify)
	9. If yes, please specify which subject.
	10. What challenges do you face when teaching WASH-related topics?
	1. Limited resources
	2. Limited allocated time
	3. Low student engagement
	4. Cultural or social issues
	5. Limited parental involvement
	6. Lack of infrastructure or facilities
	7. I don’t know / Hard to answer
	Infrastructure-related questions
	11. How would you assess the state of water, sanitation, and hygiene in your school?
	1. Excellent
	2. Good
	3. Satisfactory
	4. Poor
	5. Inadequate
	6. I don’t know / Hard to answer
	7. Other (please specify)
	12.Are the toilets sufficient in number and properly maintained?
	1. Yes, they are sufficient and well-maintained
	2. Yes, they are sufficient but need better maintenance
	3. No, they are insufficient but well-maintained
	4. No, they are insufficient and poorly maintained
	5. I don’t know / Hard to answer
	6. Other (please specify)
	Hygiene and behavior change
	13. How do you encourage and promote proper handwashing and hygiene practices among your students?
	1. Education and awareness campaigns
	2. Regular reminders
	3. Inclusion in the hygiene curriculum
	4. Role modeling by teachers and staff
	5. Providing access to handwashing supplies
	6. Organizing hygiene-related activities or competitions
	7. Peer education and teaching
	8. Parental involvement
	9. Regular monitoring and feedback
	10. No specific measures
	11. I don’t know / Hard to answer
	12. Other (please specify)
	14. Do you encounter any challenges in establishing and maintaining hygienic behaviors among your students?
	1. Yes
	2. No
	3. I don’t know / Hard to answer
	15. If yes, what challenges do you face?
	Collaboration and support
	16. Do you receive any support or resources related to WASH from the school administration or external organizations?
	1. Yes, school administration provides full support
	2. Yes, school administration provides partial support
	3. Yes, we receive support from external organizations
	4. No, we do not receive support from school administration or external organizations
	5. I don’t know / Hard to answer
	6. Other (please specify)
	17. Do you receive any support or resources related to WASH from the school administration or external organizations?
	1. Enhanced learning resources and materials
	2. Improved infrastructure and access to hygiene supplies
	3. Opportunities for professional development and training
	4. Student engagement
	5. Expanded educational opportunities
	6. Strengthened partnerships
	7. Improved overall well-being
	8. I don’t know / Hard to answer
	9. Other (please specify)
	Student health and well-being
	18. Have you noticed any changes in students’ health and well-being following improvements in water, sanitation, and hygiene facilities or practices??
	1. Improved health
	2. Increased attendance
	3. Enhanced student well-being
	4. Strengthened hygiene practices
	5. Positive behavioral change
	6. Improved academic performance
	7. Increased confidence and self-esteem
	8. I don’t know / Hard to answer
	9. Other (please specify)
	19. Do you provide services for persons with disabilities?
	1. Yes
	2. No
	3. I don’t know / Hard to answer
	4. Other (please specify)
	20. What factors encourage students to use the school's WASH facilities?
	21. What factors contribute to students’ low use of school toilets?
	1. Fear of bullying by other children
	2. Lack of hygiene supplies
	3. Poor cleanliness of the facility
	4. Inappropriateness of the facility for certain groups of students, etc.
	Professional development
	22. Have you participated in any training or professional development opportunities related to WASH (Water, Sanitation, and Hygiene) education?
	1. Yes, I have attended a specific WASH education training
	2. Yes, I have completed general health and hygiene training
	3. Yes, I have received professional training on curriculum integration
	4. No, I have not received any formal training or professional education on WASH education
	5. I don’t know / Hard to answer
	6. Other (please specify)
	23. If yes, how has it influenced your teaching practice?
	1. Enhanced knowledge
	2. Refined pedagogical strategies
	3. Curriculum integration
	4. Use of interactive and practical methods
	5. Improved classroom resources and materials
	6. Collaboration
	7. Increased awareness and focus on student well-being
	8. I don’t know / Hard to answer
	9. Other (please specify)
	Advocacy and policy
	24. Are there any policies or guidelines at the school or district level regarding water, sanitation, and hygiene (WASH)?
	1. Yes, there is a specific policy and guidelines
	2. Yes, there is a general health and safety policy
	3. Yes, there are curriculum integration guidelines
	4. No, there is no specific policy or guidelines
	5. I don’t know / Hard to answer
	6. Other (please specify)
	25. If yes, which ones specifically?
	26.1 In your opinion, which of the following could be done at the policy level to improve WASH practices and infrastructure in schools?
	1. Develop a comprehensive WASH policy
	2. Allocate sufficient funding
	3. Strengthen monitoring and evaluation mechanisms
	4. Promote capacity development and training
	5. Facilitate partnerships and collaboration
	6. Integrate WASH into the curriculum
	7. Raise awareness and promote behavior change
	8. Conduct research and data collection
